# Supplementary material for: Di-μ-sulfato-κ4 O:O′-bis­[diaqua­(1H-imidazo[4,5-f][1,10]phenanthroline)manganese(II)] dihydrate
Source: Acta Crystallogr Sect E Struct Rep Online. 2010 Aug 18;66(Pt 9):m1115–6. doi: 10.1107/S1600536810031909 (PMC3007874; doi:10.1107/S1600536810031909)
Supplement: Supplementary file 1 [file e-66-m1115-sup1.cif]

##############################################################################
###                                                                        ###
###        Electronic paper (Acta Crystallographica Section E)             ###
###                                                                        ###
##############################################################################
#                                                                            #
# This CIF contains the data in a paper accepted for publication in Acta     #
# Crystallographica Section E. It conforms to the requirements of Notes      #
# for Authors for Section E, and has been peer reviewed under the auspices   #
# of the IUCr Commission on Journals.                                        #
#                                                                            #
# Full details of the Crystallographic Information File format               #
# are given in the paper "The Crystallographic Information File (CIF):       #
# a New Standard Archive File for Crystallography" by S. R. Hall, F. H.      #
# Allen and I. D. Brown [Acta Cryst. (1991), A47, 655-685].                  #
#                                                                            #
# The current version of the core CIF dictionary is obtainable from          #
# ftp://ftp.iucr.org/pub/cif_core.dic. The current version number is 2.4.    #
#                                                                            #
# Software is freely available for graphical display of the structure(s) in  #
# this CIF.  For information consult the CIF home page http://www.iucr.org/  #
# cif/home.html                                                              #
#                                                                            #
# This file may be used for bona fide research purposes within the           #
# scientific community so long as proper attribution is given to the journal # 
# article from which it was obtained.                                        #
#                                                                            #
##############################################################################
                                             
data_global
_audit_creation_method     'SHELXL97 '
_journal_date_recd_electronic     2010-07-29
_journal_date_accepted     2010-08-09
_journal_name_full     'Acta Crystallographica, Section E'
_journal_year     2010
_journal_volume     66
_journal_issue      9
_journal_page_first     m1115
_journal_page_last     m1116
_journal_paper_category     QM
_journal_coeditor_code     HY2338
_publ_contact_author_name     'Professor Shen Lin'
_publ_contact_author_address
;
College of Chemistry and Materials Science
Fujian Normal University
Fuzhou, Fujian 350007
People's Republic of China
;
_publ_contact_author_email     'shenlin@fjnu.edu.cn'
_publ_contact_author_fax     '+86-591-83531762'
_publ_contact_author_phone     '86 591 22868188'
_publ_section_title
;\
Di-\m-sulfato-\k^4^<i>O</i>:<i>O</i>'-bis[diaqua(1<i>H</i>-imidazo[4,5-\
<i>f</i>][1,10]phenanthroline)manganese(II)] dihydrate
;
loop_
    _publ_author_name
    _publ_author_address
    'Ming-Xing Yang '
;
College of Chemistry and Materials Science
Fujian Normal University
Fuzhou, Fujian 350007
People's Republic of China
and
State Key Laboratory of Structural Chemistry
Fujian Institute of Research on the Structure of Matter
Chinese Academy of Sciences
Fuzhou, Fujian 350002
People's Republic of China
;
    'Shen Lin'
;
College of Chemistry and Materials Science
Fujian Normal University
Fuzhou, Fujian 350007
People's Republic of China
and
State Key Laboratory of Structural Chemistry
Fujian Institute of Research on the Structure of Matter
Chinese Academy of Sciences
Fuzhou, Fujian 350002
People's Republic of China
;
    'Li-Juan Chen'
;
College of Chemistry and Materials Science
Fujian Normal University
Fuzhou, Fujian 350007
People's Republic of China
and
State Key Laboratory of Structural Chemistry
Fujian Institute of Research on the Structure of Matter
Chinese Academy of Sciences
Fuzhou, Fujian 350002
People's Republic of China
;
    'Xiao-Hua Chen'
;
College of Chemistry and Materials Science
Fujian Normal University
Fuzhou, Fujian 350007
People's Republic of China
;
data_I
_chemical_name_systematic
;
Di-\m-sulfato-\k^4^<i>O</i>:<i>O</i>'-
bis[diaqua(1<i>H</i>-imidazo-[4,5-<i>f</i>][1,10]phenanthroline)manganese(II)]
dihydrate
;
_chemical_formula_moiety     'C26 H24 Mn2 N8 O12 S2, 2(H2 O)'
_chemical_formula_sum     'C26 H28 Mn2 N8 O14 S2'
_chemical_formula_iupac     '[Mn2 (S O4)2 (C13 H8 N4)2 (H2 O)4], 2H2 O'
_chemical_formula_weight     850.58
_chemical_melting_point     ?
_symmetry_cell_setting     monoclinic
_symmetry_space_group_name_H-M     'P 21/c'
_symmetry_space_group_name_Hall     '-P 2ybc'
loop_
    _symmetry_equiv_pos_as_xyz
    'x, y, z'
    '-x, y+1/2, -z+1/2'
    '-x, -y, -z'
    'x, -y-1/2, z-1/2'
_cell_length_a     10.467(7)
_cell_length_b     9.171(6)
_cell_length_c     17.025(11)
_cell_angle_alpha     90.00
_cell_angle_beta     98.758(12)
_cell_angle_gamma     90.00
_cell_volume     1615.2(18)
_cell_formula_units_Z     2
_cell_measurement_reflns_used     4851
_cell_measurement_theta_min     3.282
_cell_measurement_theta_max     27.391
_cell_measurement_temperature     293(2)
_exptl_crystal_description     Prism
_exptl_crystal_colour     Yellow
_exptl_crystal_size_max     1.00
_exptl_crystal_size_mid     0.80
_exptl_crystal_size_min     0.60
_exptl_crystal_density_diffrn     1.749
_exptl_crystal_density_meas     ?
_exptl_crystal_density_method     'not measured'
_exptl_crystal_F_000     868
_exptl_absorpt_coefficient_mu     0.995
_exptl_absorpt_correction_type     multi-scan
_exptl_absorpt_process_details     '(CrystalClear; Rigaku, 2002)'
_exptl_absorpt_correction_T_min     0.4320
_exptl_absorpt_correction_T_max     1.0000
_diffrn_ambient_temperature     293(2)
_diffrn_radiation_type     MoK\a
_diffrn_radiation_wavelength     0.71073
_diffrn_radiation_source     'fine-focus sealed tube'
_diffrn_radiation_monochromator     graphite
_diffrn_measurement_device_type     'Rigaku Mercury CCD'
_diffrn_measurement_method     '\w scan'
_diffrn_detector_area_resol_mean     14.6306
_diffrn_reflns_number     11099
_diffrn_reflns_av_R_equivalents     0.0244
_diffrn_reflns_av_sigmaI/netI     0.0255
_diffrn_reflns_theta_min     2.53
_diffrn_reflns_theta_max     27.40
_diffrn_reflns_theta_full     27.40
_diffrn_measured_fraction_theta_max     0.966
_diffrn_measured_fraction_theta_full     0.966
_diffrn_reflns_limit_h_min     -13
_diffrn_reflns_limit_h_max     13
_diffrn_reflns_limit_k_min     -11
_diffrn_reflns_limit_k_max     11
_diffrn_reflns_limit_l_min     -21
_diffrn_reflns_limit_l_max     21
_diffrn_standards_number     none
_diffrn_standards_interval_count     none
_diffrn_standards_interval_time     none
_diffrn_standards_decay_%     0
_reflns_number_total     3544
_reflns_number_gt     3251
_reflns_threshold_expression     I>2\s(I)
_refine_ls_structure_factor_coef     Fsqd
_refine_ls_matrix_type     full
_refine_ls_R_factor_all     0.0328
_refine_ls_R_factor_gt     0.0301
_refine_ls_wR_factor_gt     0.0801
_refine_ls_wR_factor_ref     0.0819
_refine_ls_goodness_of_fit_ref     1.054
_refine_ls_restrained_S_all     1.055
_refine_ls_number_reflns     3544
_refine_ls_number_parameters     259
_refine_ls_number_restraints     9
_refine_ls_hydrogen_treatment     mixed
_refine_ls_weighting_scheme     calc
_refine_ls_weighting_details
         'calc w=1/[\s^2^(Fo^2^)+(0.0437P)^2^+0.5623P] where P=(Fo^2^+2Fc^2^)/3'
_atom_sites_solution_hydrogens     geom
_atom_sites_solution_primary     direct
_atom_sites_solution_secondary     difmap
_refine_ls_shift/su_max     0.001
_refine_ls_shift/su_mean     0.000
_refine_diff_density_max     0.304
_refine_diff_density_min     -0.393
_refine_ls_extinction_method     none
_refine_ls_extinction_coef     ?
loop_
    _atom_type_symbol
    _atom_type_description
    _atom_type_scat_dispersion_real
    _atom_type_scat_dispersion_imag
    _atom_type_scat_source
    'C' 'C' 0.0033 0.0016
                         'International Tables Vol C Tables 4.2.6.8 and 6.1.1.4'
    'H' 'H' 0.0000 0.0000
                         'International Tables Vol C Tables 4.2.6.8 and 6.1.1.4'
    'Mn' 'Mn' 0.3368 0.7283
                         'International Tables Vol C Tables 4.2.6.8 and 6.1.1.4'
    'N' 'N' 0.0061 0.0033
                         'International Tables Vol C Tables 4.2.6.8 and 6.1.1.4'
    'O' 'O' 0.0106 0.0060
                         'International Tables Vol C Tables 4.2.6.8 and 6.1.1.4'
    'S' 'S' 0.1246 0.1234
                         'International Tables Vol C Tables 4.2.6.8 and 6.1.1.4'
_computing_data_collection     'CrystalClear (Rigaku, 2002)'
_computing_cell_refinement     'CrystalClear (Rigaku, 2002)'
_computing_data_reduction     'CrystalClear (Rigaku, 2002)'
_computing_structure_solution     'SHELXS97 (Sheldrick, 2008)'
_computing_structure_refinement     'SHELXL97 (Sheldrick, 2008)'
_computing_molecular_graphics
                     'SHELXTL (Sheldrick, 2008) and DIAMOND (Brandenburg, 1999)'
_computing_publication_material     'SHELXTL (Sheldrick, 2008)'
loop_
    _atom_site_type_symbol
    _atom_site_label
    _atom_site_fract_x
    _atom_site_fract_y
    _atom_site_fract_z
    _atom_site_U_iso_or_equiv
    _atom_site_adp_type
    _atom_site_calc_flag
    _atom_site_refinement_flags
    _atom_site_occupancy
    _atom_site_disorder_assembly
    _atom_site_disorder_group
    Mn Mn1 0.18299(2) 0.67998(3) 0.039544(16) 0.02452(10) Uani d . 1 . .
    S S1 0.03061(4) 0.40185(4) 0.11921(2) 0.02399(11) Uani d . 1 . .
    O O1 0.13383(12) 0.47205(14) 0.08303(9) 0.0374(3) Uani d . 1 . .
    O O2 -0.06301(12) 0.51435(14) 0.13804(8) 0.0316(3) Uani d . 1 . .
    O O3 -0.03679(12) 0.29274(14) 0.06387(8) 0.0311(3) Uani d . 1 . .
    O O4 0.08663(14) 0.32790(15) 0.19348(9) 0.0400(3) Uani d . 1 . .
    O O5 0.29524(13) 0.55706(16) -0.04252(8) 0.0339(3) Uani d D 1 . .
    H H1 0.2295(19) 0.519(3) -0.0712(14) 0.074(9) Uiso d D 1 . .
    H H2 0.329(3) 0.626(3) -0.0665(16) 0.096(12) Uiso d D 1 . .
    O O6 0.05988(16) 0.77338(17) 0.11855(10) 0.0484(4) Uani d D 1 . .
    H H3 0.065(2) 0.8546(15) 0.1421(14) 0.059(8) Uiso d D 1 . .
    H H4 0.012(2) 0.7107(19) 0.1349(14) 0.056(8) Uiso d D 1 . .
    O O7 0.0949(3) 0.01928(19) 0.20000(11) 0.0714(6) Uani d D 1 . .
    H H5 0.090(3) 0.008(3) 0.2492(7) 0.076(10) Uiso d D 1 . .
    H H6 0.088(3) 0.1066(16) 0.1844(15) 0.084(10) Uiso d D 1 . .
    N N1 0.37913(14) 0.68351(15) 0.11788(9) 0.0257(3) Uani d . 1 . .
    N N2 0.25995(13) 0.91094(15) 0.03511(9) 0.0252(3) Uani d . 1 . .
    N N3 0.74601(14) 1.01809(18) 0.20156(9) 0.0321(3) Uani d . 1 . .
    H H3B 0.8055 0.9678 0.2297 0.039 Uiso calc R 1 . .
    N N4 0.64434(15) 1.21029(17) 0.13915(10) 0.0338(4) Uani d . 1 . .
    C C1 0.43732(18) 0.56818(19) 0.15534(11) 0.0303(4) Uani d . 1 . .
    H H1A 0.3930 0.4800 0.1522 0.036 Uiso calc R 1 . .
    C C2 0.56195(18) 0.5734(2) 0.19914(12) 0.0333(4) Uani d . 1 . .
    H H2B 0.5993 0.4901 0.2240 0.040 Uiso calc R 1 . .
    C C3 0.62820(17) 0.7031(2) 0.20480(12) 0.0314(4) Uani d . 1 . .
    H H3C 0.7105 0.7093 0.2343 0.038 Uiso calc R 1 . .
    C C4 0.56986(15) 0.82664(18) 0.16534(10) 0.0239(3) Uani d . 1 . .
    C C5 0.62700(15) 0.96855(19) 0.16508(10) 0.0257(4) Uani d . 1 . .
    C C6 0.56533(16) 1.08776(18) 0.12661(10) 0.0253(3) Uani d . 1 . .
    C C7 0.43740(15) 1.07578(18) 0.08161(10) 0.0236(3) Uani d . 1 . .
    C C8 0.36759(18) 1.19078(18) 0.04063(12) 0.0302(4) Uani d . 1 . .
    H H8A 0.4032 1.2838 0.0414 0.036 Uiso calc R 1 . .
    C C9 0.24595(18) 1.1648(2) -0.00075(12) 0.0337(4) Uani d . 1 . .
    H H9A 0.1977 1.2403 -0.0269 0.040 Uiso calc R 1 . .
    C C10 0.19618(16) 1.0231(2) -0.00289(11) 0.0306(4) Uani d . 1 . .
    H H10A 0.1150 1.0060 -0.0321 0.037 Uiso calc R 1 . .
    C C11 0.37862(15) 0.93635(17) 0.07832(10) 0.0220(3) Uani d . 1 . .
    C C12 0.44406(15) 0.81270(17) 0.12160(10) 0.0222(3) Uani d . 1 . .
    C C13 0.75016(19) 1.1614(2) 0.18408(12) 0.0370(4) Uani d . 1 . .
    H H13A 0.8209 1.2205 0.2020 0.044 Uiso calc R 1 . .
loop_
    _atom_site_aniso_label
    _atom_site_aniso_U_11
    _atom_site_aniso_U_22
    _atom_site_aniso_U_33
    _atom_site_aniso_U_12
    _atom_site_aniso_U_13
    _atom_site_aniso_U_23
    Mn1 0.02168(14) 0.02247(15) 0.02823(17) -0.00592(9) -0.00001(11)
                                                                    -0.00163(10)
    S1 0.0223(2) 0.0203(2) 0.0272(2) -0.00508(14) -0.00289(16) 0.00196(15)
    O1 0.0317(7) 0.0248(6) 0.0578(9) -0.0043(5) 0.0138(6) 0.0050(6)
    O2 0.0289(6) 0.0270(6) 0.0384(7) -0.0024(5) 0.0037(5) -0.0046(5)
    O3 0.0290(6) 0.0253(6) 0.0354(8) -0.0023(5) -0.0067(5) -0.0044(5)
    O4 0.0475(8) 0.0336(7) 0.0330(8) -0.0034(6) -0.0129(6) 0.0068(6)
    O5 0.0305(7) 0.0349(7) 0.0361(8) -0.0022(5) 0.0040(6) -0.0011(6)
    O6 0.0599(9) 0.0302(8) 0.0626(10) -0.0153(7) 0.0334(8) -0.0142(7)
    O7 0.1428(19) 0.0306(9) 0.0456(11) -0.0169(10) 0.0295(12) -0.0072(7)
    N1 0.0253(7) 0.0215(7) 0.0292(8) -0.0046(5) 0.0008(6) 0.0003(5)
    N2 0.0209(6) 0.0247(7) 0.0287(8) -0.0030(5) 0.0000(6) 0.0014(6)
    N3 0.0235(7) 0.0369(9) 0.0323(9) -0.0062(6) -0.0073(6) 0.0023(7)
    N4 0.0326(8) 0.0295(8) 0.0376(9) -0.0113(6) -0.0004(7) 0.0004(7)
    C1 0.0348(9) 0.0221(8) 0.0330(10) -0.0035(7) 0.0026(8) 0.0010(7)
    C2 0.0363(9) 0.0266(9) 0.0352(11) 0.0049(7) 0.0002(8) 0.0060(7)
    C3 0.0244(8) 0.0342(10) 0.0335(10) 0.0018(7) -0.0023(7) 0.0032(8)
    C4 0.0217(7) 0.0251(8) 0.0240(9) -0.0023(6) 0.0006(6) -0.0010(6)
    C5 0.0200(7) 0.0293(9) 0.0263(9) -0.0046(6) -0.0011(6) -0.0012(7)
    C6 0.0253(8) 0.0234(8) 0.0266(9) -0.0068(6) 0.0022(7) -0.0018(6)
    C7 0.0241(8) 0.0224(8) 0.0241(8) -0.0032(6) 0.0032(7) -0.0012(6)
    C8 0.0327(9) 0.0207(8) 0.0364(11) -0.0025(6) 0.0029(8) 0.0005(7)
    C9 0.0319(9) 0.0278(9) 0.0393(11) 0.0050(7) -0.0019(8) 0.0064(8)
    C10 0.0218(8) 0.0316(9) 0.0362(10) 0.0006(7) -0.0023(7) 0.0042(8)
    C11 0.0196(7) 0.0220(8) 0.0240(9) -0.0025(6) 0.0024(6) -0.0007(6)
    C12 0.0214(7) 0.0216(8) 0.0232(9) -0.0030(6) 0.0019(6) -0.0008(6)
    C13 0.0318(9) 0.0387(11) 0.0380(11) -0.0177(8) -0.0029(8) -0.0020(8)
loop_
    _geom_bond_atom_site_label_1
    _geom_bond_atom_site_label_2
    _geom_bond_site_symmetry_2
    _geom_bond_distance
    _geom_bond_publ_flag
    Mn1 O1 . 2.1366(17) yes
    Mn1 O3 3_565 2.1641(16) yes
    Mn1 O5 . 2.2590(16) yes
    Mn1 O6 . 2.1751(17) yes
    Mn1 N1 . 2.2718(19) yes
    Mn1 N2 . 2.2715(19) yes
    S1 O1 . 1.4711(14) ?
    S1 O4 . 1.4753(16) ?
    S1 O3 . 1.4779(14) ?
    S1 O2 . 1.4910(14) ?
    O3 Mn1 3_565 2.1641(16) ?
    O5 H1 . 0.850(10)
                    ?
    O5 H2 . 0.86(3) ?
    O6 H3 . 0.840(10)
                    ?
    O6 H4 . 0.84(2) ?
    O7 H5 . 0.850(10)
                    ?
    O7 H6 . 0.840(10)
                    ?
    N1 C1 . 1.333(2) ?
    N1 C12 . 1.363(2) ?
    N2 C10 . 1.338(2) ?
    N2 C11 . 1.364(2) ?
    N3 C13 . 1.350(3) ?
    N3 C5 . 1.381(2) ?
    N3 H3B . 0.8600 ?
    N4 C13 . 1.325(3) ?
    N4 C6 . 1.392(2) ?
    C1 C2 . 1.401(3) ?
    C1 H1A . 0.9300 ?
    C2 C3 . 1.373(3) ?
    C2 H2B . 0.9300 ?
    C3 C4 . 1.408(2) ?
    C3 H3C . 0.9300 ?
    C4 C12 . 1.416(2) ?
    C4 C5 . 1.433(2) ?
    C5 C6 . 1.383(2) ?
    C6 C7 . 1.442(2) ?
    C7 C8 . 1.406(2) ?
    C7 C11 . 1.416(2) ?
    C8 C9 . 1.379(3) ?
    C8 H8A . 0.9300 ?
    C9 C10 . 1.398(3) ?
    C9 H9A . 0.9300 ?
    C10 H10A . 0.9300 ?
    C11 C12 . 1.464(2) ?
    C13 H13A . 0.9300 ?
loop_
    _geom_angle_atom_site_label_1
    _geom_angle_atom_site_label_2
    _geom_angle_atom_site_label_3
    _geom_angle_site_symmetry_1
    _geom_angle_site_symmetry_3
    _geom_angle
    _geom_angle_publ_flag
    O1 Mn1 O3 . 3_565 101.97(6) ?
    O1 Mn1 O6 . . 86.60(7) ?
    O3 Mn1 O6 3_565 . 92.60(8) ?
    O1 Mn1 O5 . . 86.81(6) ?
    O3 Mn1 O5 3_565 . 85.67(7) ?
    O6 Mn1 O5 . . 172.68(5) ?
    O1 Mn1 N2 . . 161.64(6) ?
    O3 Mn1 N2 3_565 . 94.33(5) ?
    O6 Mn1 N2 . . 84.25(6) ?
    O5 Mn1 N2 . . 102.96(6) ?
    O1 Mn1 N1 . . 93.04(6) ?
    O3 Mn1 N1 3_565 . 160.02(5) ?
    O6 Mn1 N1 . . 101.47(8) ?
    O5 Mn1 N1 . . 82.04(7) ?
    N2 Mn1 N1 . . 73.31(5) ?
    O1 S1 O4 . . 109.79(9) ?
    O1 S1 O3 . . 109.82(9) ?
    O4 S1 O3 . . 108.90(9) ?
    O1 S1 O2 . . 109.62(9) ?
    O4 S1 O2 . . 108.80(9) ?
    O3 S1 O2 . . 109.88(8) ?
    S1 O1 Mn1 . . 140.06(8) ?
    S1 O3 Mn1 . 3_565 130.55(8) ?
    Mn1 O5 H1 . . 96(2) ?
    Mn1 O5 H2 . . 102(2) ?
    H1 O5 H2 . . 112.2(16) ?
    Mn1 O6 H3 . . 129.9(16) ?
    Mn1 O6 H4 . . 112.2(16) ?
    H3 O6 H4 . . 116.3(16) ?
    H5 O7 H6 . . 114.1(16) ?
    C1 N1 C12 . . 118.64(15) ?
    C1 N1 Mn1 . . 125.14(11) ?
    C12 N1 Mn1 . . 116.06(11) ?
    C10 N2 C11 . . 118.41(15) ?
    C10 N2 Mn1 . . 125.42(12) ?
    C11 N2 Mn1 . . 116.10(11) ?
    C13 N3 C5 . . 106.16(15) ?
    C13 N3 H3B . . 126.9 ?
    C5 N3 H3B . . 126.9 ?
    C13 N4 C6 . . 103.91(16) ?
    N1 C1 C2 . . 123.22(16) ?
    N1 C1 H1A . . 118.4 ?
    C2 C1 H1A . . 118.4 ?
    C3 C2 C1 . . 119.08(17) ?
    C3 C2 H2B . . 120.5 ?
    C1 C2 H2B . . 120.5 ?
    C2 C3 C4 . . 119.07(17) ?
    C2 C3 H3C . . 120.5 ?
    C4 C3 H3C . . 120.5 ?
    C3 C4 C12 . . 118.63(15) ?
    C3 C4 C5 . . 125.55(16) ?
    C12 C4 C5 . . 115.82(15) ?
    N3 C5 C6 . . 106.07(15) ?
    N3 C5 C4 . . 130.22(16) ?
    C6 C5 C4 . . 123.70(15) ?
    C5 C6 N4 . . 110.00(16) ?
    C5 C6 C7 . . 121.34(15) ?
    N4 C6 C7 . . 128.66(16) ?
    C8 C7 C11 . . 117.88(16) ?
    C8 C7 C6 . . 125.22(15) ?
    C11 C7 C6 . . 116.90(15) ?
    C9 C8 C7 . . 119.55(16) ?
    C9 C8 H8A . . 120.2 ?
    C7 C8 H8A . . 120.2 ?
    C8 C9 C10 . . 119.05(16) ?
    C8 C9 H9A . . 120.5 ?
    C10 C9 H9A . . 120.5 ?
    N2 C10 C9 . . 123.04(17) ?
    N2 C10 H10A . . 118.5 ?
    C9 C10 H10A . . 118.5 ?
    N2 C11 C7 . . 122.01(15) ?
    N2 C11 C12 . . 117.19(14) ?
    C7 C11 C12 . . 120.81(15) ?
    N1 C12 C4 . . 121.34(15) ?
    N1 C12 C11 . . 117.28(15) ?
    C4 C12 C11 . . 121.39(14) ?
    N4 C13 N3 . . 113.86(16) ?
    N4 C13 H13A . . 123.1 ?
    N3 C13 H13A . . 123.1 ?
loop_
    _geom_hbond_atom_site_label_D
    _geom_hbond_atom_site_label_H
    _geom_hbond_atom_site_label_A
    _geom_hbond_site_symmetry_A
    _geom_hbond_distance_DH
    _geom_hbond_distance_HA
    _geom_hbond_distance_DA
    _geom_hbond_angle_DHA
    _geom_hbond_publ_flag
    O5 H1 O2 3_565 0.850(10)
                           1.950(10)
                                   2.789(2) 165(3) y
    O5 H2 N4 3_675 0.86(3) 1.99(3) 2.824(2) 164(3) y
    O6 H3 O7 1_565 0.840(10)
                           1.800(10)
                                   2.644(3) 172(3) y
    O6 H4 O2 . 0.84(2) 1.970(10)
                               2.745(2) 154(2) y
    O7 H5 O2 2_545 0.850(10)
                           1.980(10)
                                   2.828(3) 171(3) y
    O7 H6 O4 . 0.840(10)
                       2.04(2) 2.833(3) 157(3) y
    N3 H3B O4 2_655 0.86 2.04 2.890(2) 167 y
