# Supplementary material for: Di-μ-sulfato-κ4 O:O′-bis­[diaqua­(1H-imidazo[4,5-f][1,10]phenanthroline)manganese(II)] dihydrate
Source: Acta Crystallogr Sect E Struct Rep Online. 2010 Aug 18;66(Pt 9):m1115–6. doi: 10.1107/S1600536810031909 (PMC3007874; doi:10.1107/S1600536810031909)
Supplement: Supplementary file 2 [file e-66-m1115-Isup2.hkl]

# 
# h,k,l, Fc-squared, Fo-squared, sigma(Fo-squared) and status flag 
# 
data_I
_shelx_title ' d in P-1                         P21/c' 
_shelx_refln_list_code          4 
_shelx_F_calc_maximum      145.52 
_exptl_crystal_F_000       867.82 
_reflns_d_resolution_high  0.7721 
 
loop_ 
 _symmetry_equiv_pos_as_xyz 
 'x, y, z' 
 '-x, y+1/2, -z+1/2' 
 '-x, -y, -z' 
 'x, -y-1/2, z-1/2' 
 
_cell_length_a    10.4670 
_cell_length_b     9.1710 
_cell_length_c    17.0250 
_cell_angle_alpha  90.000 
_cell_angle_beta   98.758 
_cell_angle_gamma  90.000 
 
_shelx_F_squared_multiplier     1.000 
 
loop_ 
 _refln_index_h 
 _refln_index_k 
 _refln_index_l 
 _refln_F_squared_calc 
 _refln_F_squared_meas 
 _refln_F_squared_sigma 
 _refln_observed_status 
   3   0   0      864.94      889.63     24.50 o 
   4   0   0      708.76      899.42      9.70 o 
   5   0   0    10121.19    10039.98    267.16 o 
   6   0   0     1087.43     1358.97     20.52 o 
   7   0   0       87.95       65.35      9.79 o 
   8   0   0     1530.56     1453.80     33.93 o 
   9   0   0     1128.17     1096.61     41.87 o 
  10   0   0      824.26      744.82     20.56 o 
  11   0   0     1532.96     1360.52    109.18 o 
  12   0   0      250.37      227.39     32.77 o 
  13   0   0      723.12      746.59     52.23 o 
   2   1   0      947.42      898.60      8.95 o 
   3   1   0     1623.04     1582.93     14.35 o 
   4   1   0     2394.82     2213.82     15.61 o 
   5   1   0      301.38      287.29      4.90 o 
   6   1   0      793.87      751.93     13.51 o 
   7   1   0     2233.15     2237.30     20.91 o 
   8   1   0      113.65      108.67      5.66 o 
   9   1   0      533.90      531.06      9.36 o 
  10   1   0     1233.07     1197.58     37.57 o 
  11   1   0       32.95       31.94      3.85 o 
  12   1   0      197.29      195.06     13.29 o 
  13   1   0       61.12       55.73      8.46 o 
   0   2   0      358.83      326.58      7.90 o 
   1   2   0        1.53        7.21      4.63 o 
   2   2   0       38.70       41.91      1.62 o 
   3   2   0       17.59       22.09      1.89 o 
   4   2   0      321.42      359.44      4.62 o 
   5   2   0     2508.69     2519.08     17.98 o 
   6   2   0     1818.41     1948.81     16.67 o 
   7   2   0     1303.08     1292.86     16.96 o 
   8   2   0      349.39      381.51      6.88 o 
   9   2   0      238.21      249.43     10.67 o 
  10   2   0       13.93       15.38      2.93 o 
  11   2   0      420.29      445.07     20.56 o 
  12   2   0       85.79       75.21     11.63 o 
  13   2   0       27.22       26.53      5.34 o 
   1   3   0       92.69       95.06      2.87 o 
   2   3   0     8160.43     8131.18     70.23 o 
   3   3   0     7092.24     7506.21     44.45 o 
   4   3   0      247.33      263.62      4.66 o 
   5   3   0      294.00      262.70      7.29 o 
   6   3   0     2792.21     2864.56     23.91 o 
   7   3   0     3537.31     3621.13     30.75 o 
   8   3   0      336.17      316.60     10.14 o 
   9   3   0      269.35      249.52      9.90 o 
  10   3   0      284.48      277.85     11.31 o 
  11   3   0       89.95       95.82     13.97 o 
  12   3   0      184.25      183.20     18.88 o 
   0   4   0     1373.71     1564.84     22.33 o 
   1   4   0      827.89     1003.53     10.13 o 
   2   4   0       33.32       31.84      4.46 o 
   3   4   0        7.13       25.38      3.55 o 
   4   4   0     2286.00     2480.79     22.82 o 
   5   4   0      709.98      689.65      8.21 o 
   6   4   0        6.79        6.03      1.97 o 
   7   4   0      579.61      540.84      7.66 o 
   8   4   0      105.04      123.72      7.81 o 
   9   4   0      117.68       91.82      5.66 o 
  10   4   0        0.08        5.99      1.86 o 
  11   4   0        3.99        3.51      2.60 o 
  12   4   0       15.30       20.49      5.22 o 
   1   5   0      403.69      358.74      7.82 o 
   2   5   0     1767.83     1811.76     20.36 o 
   3   5   0        0.34       11.73      8.15 o 
   4   5   0     2877.15     2869.50     27.89 o 
   5   5   0      977.41      982.77     10.73 o 
   6   5   0      362.23      357.34      7.06 o 
   7   5   0      669.20      676.75     10.41 o 
   8   5   0        7.93       11.96      2.12 o 
   9   5   0       82.29       97.65      5.43 o 
  10   5   0       47.58       47.29      6.20 o 
  11   5   0       52.10       42.61      7.05 o 
  12   5   0      118.12       96.46     16.02 o 
   0   6   0     3063.34     3102.52    103.20 o 
   1   6   0      736.55      756.10     11.60 o 
   2   6   0     3714.60     3839.80     55.45 o 
   3   6   0     3591.12     3459.60     46.13 o 
   4   6   0     1076.08     1059.54     14.39 o 
   5   6   0      220.44      228.77      6.46 o 
   6   6   0       68.83       69.41      4.98 o 
   7   6   0     1215.30     1211.72     23.44 o 
   8   6   0       94.95       93.77      5.07 o 
   9   6   0      232.64      220.71      7.72 o 
  10   6   0      157.07      143.94     16.61 o 
  11   6   0      392.04      337.76     18.49 o 
   1   7   0      444.03      460.15     10.80 o 
   2   7   0      148.48      164.70      6.66 o 
   3   7   0      641.16      625.56     12.68 o 
   4   7   0      655.42      686.91     14.29 o 
   5   7   0        0.67        2.05      1.95 o 
   6   7   0      895.93      941.76     22.16 o 
   7   7   0     2724.20     2787.21     38.76 o 
   8   7   0      778.12      777.22     16.27 o 
   9   7   0        4.87        9.01      2.34 o 
  10   7   0        9.13       11.57      2.10 o 
   1   8   0     1185.50     1194.65     23.66 o 
   2   8   0      239.80      249.23      9.23 o 
   3   8   0      289.71      314.04     10.07 o 
   4   8   0      312.74      292.70     10.70 o 
   5   8   0     1306.96     1208.66     32.04 o 
   6   8   0      159.08      169.09      7.64 o 
   7   8   0       90.93       76.36      7.45 o 
   8   8   0      347.99      371.66     12.80 o 
   9   8   0       33.75       29.23      4.58 o 
   1   9   0     1091.89     1127.00     29.15 o 
   2   9   0      335.88      339.97      9.91 o 
   3   9   0        3.17        4.07      2.74 o 
   4   9   0      551.49      511.55     14.39 o 
   5   9   0      301.94      299.76     13.38 o 
   6   9   0        3.89        4.27      1.98 o 
   7   9   0       84.49       82.31     13.95 o 
   8   9   0        0.31        1.97      1.68 o 
   0  10   0     1554.98     1583.44    124.54 o 
   1  10   0      362.97      323.04     11.80 o 
   2  10   0      391.53      382.05     19.93 o 
   3  10   0      189.90      183.30     11.02 o 
   4  10   0       13.36       13.09      4.21 o 
   5  10   0      316.12      320.74     22.98 o 
   6  10   0      134.55      134.55      9.90 o 
   7  10   0        0.54        2.63      2.75 o 
   1  11   0      168.51      157.79     12.09 o 
   2  11   0       39.93       37.04      4.66 o 
   3  11   0       44.19       38.60      8.84 o 
   4  11   0       17.88       19.34      4.10 o 
 -13   1   1       14.11       14.76      3.36 o 
 -12   1   1       15.52       10.01      2.31 o 
 -11   1   1       20.31       17.71      2.81 o 
 -10   1   1      467.27      410.88     11.54 o 
  -9   1   1       19.15       13.49      2.16 o 
  -8   1   1      171.20      172.65      6.12 o 
  -7   1   1      178.85      153.81      3.99 o 
  -6   1   1     3734.95     3823.74     42.58 o 
  -5   1   1       36.95       78.53      7.72 o 
  -4   1   1      723.66      860.75      6.56 o 
  -3   1   1      361.64      415.30      4.53 o 
  -2   1   1      571.87      533.28      5.20 o 
   0   1   1      788.41      692.51      8.52 o 
   1   1   1     4449.40     4359.43     31.06 o 
   2   1   1     2127.49     2102.00     10.37 o 
   3   1   1      883.80      892.84     10.55 o 
   4   1   1      603.31      541.63      8.04 o 
   5   1   1       46.30       80.52      3.77 o 
   6   1   1      906.65      982.83     11.80 o 
   7   1   1      112.73      109.82      3.89 o 
   8   1   1     1748.37     1779.61     21.49 o 
   9   1   1     1348.72     1323.64     21.24 o 
  10   1   1        1.17        3.91      1.60 o 
  11   1   1      186.06      147.17     12.24 o 
  12   1   1      415.15      379.90     17.27 o 
  13   1   1      237.55      219.88     14.46 o 
 -13   2   1        1.62        3.66      2.29 o 
 -12   2   1        1.20        0.81      1.81 o 
 -11   2   1      165.38      164.56     13.80 o 
 -10   2   1      648.06      642.25     14.32 o 
  -9   2   1     2009.37     2055.39     41.98 o 
  -8   2   1        9.61       13.52      1.83 o 
  -7   2   1      866.14      854.03     10.24 o 
  -6   2   1      320.05      338.42      5.95 o 
  -5   2   1     3709.75     3744.81     21.50 o 
  -4   2   1     2815.80     2833.79     22.82 o 
  -3   2   1       10.69       17.97      2.59 o 
  -2   2   1     3312.69     3067.80     29.36 o 
   0   2   1      108.35      119.04      3.83 o 
   1   2   1      359.79      367.31      4.58 o 
   2   2   1     1571.41     1565.38     13.52 o 
   3   2   1     5314.01     5232.12     42.86 o 
   4   2   1     7305.61     7085.42     45.90 o 
   5   2   1      808.66      812.93      7.28 o 
   6   2   1       85.04       79.71      4.80 o 
   7   2   1      535.77      579.21      7.76 o 
   8   2   1       90.25       84.26      3.89 o 
   9   2   1     1402.10     1404.88     24.25 o 
  10   2   1      801.81      793.35     24.88 o 
  11   2   1      180.37      192.87     13.14 o 
  12   2   1      265.90      249.46     19.51 o 
  13   2   1       17.11       15.74      3.68 o 
 -13   3   1       84.96       78.24     12.55 o 
 -12   3   1        7.90        6.95      3.48 o 
 -11   3   1      429.74      469.87     16.38 o 
 -10   3   1      542.77      571.96     15.63 o 
  -9   3   1     2255.31     2166.02     30.07 o 
  -8   3   1     1286.86     1261.38     23.65 o 
  -7   3   1      182.91      171.08      4.65 o 
  -6   3   1     4167.33     4215.97     34.12 o 
  -5   3   1     6798.15     7120.19     56.75 o 
  -4   3   1        8.00       12.56      2.00 o 
  -3   3   1      182.54      142.56      3.24 o 
  -2   3   1      214.87      260.39      5.04 o 
  -1   3   1     7985.44     8081.38     65.13 o 
   0   3   1     2057.26     1992.89     17.42 o 
   1   3   1      323.24      324.34      4.66 o 
   2   3   1     4574.66     4554.15     27.74 o 
   3   3   1     7162.13     7362.29     50.33 o 
   4   3   1      458.39      528.72      7.30 o 
   5   3   1     3528.67     3737.01     28.43 o 
   6   3   1     1540.06     1622.20     18.04 o 
   7   3   1     1099.55     1082.99     16.28 o 
   8   3   1      834.55      876.39     12.51 o 
   9   3   1       72.58       77.22      5.18 o 
  10   3   1     1039.49     1041.65     40.66 o 
  11   3   1      761.34      752.95     38.92 o 
  12   3   1       40.70       45.65      6.87 o 
 -12   4   1      855.14      834.66     41.80 o 
 -11   4   1        1.18        2.48      2.47 o 
 -10   4   1      618.53      631.65     11.10 o 
  -9   4   1     1228.23     1228.60     28.66 o 
  -8   4   1       70.78       75.84      3.75 o 
  -7   4   1     2381.13     2460.65     19.38 o 
  -6   4   1       55.93       61.14      8.83 o 
  -5   4   1     2362.59     2504.75     21.66 o 
  -4   4   1      840.93      650.44     11.22 o 
  -3   4   1     1375.64     1513.51     12.19 o 
  -2   4   1    14021.44    14800.65    108.37 o 
  -1   4   1     4873.06     5122.69     35.48 o 
   0   4   1       33.94       19.88      4.40 o 
   1   4   1     5722.38     5828.17     39.07 o 
   2   4   1      168.01      276.62      6.19 o 
   3   4   1     1030.66     1219.46      9.80 o 
   4   4   1     3653.57     3837.25     32.48 o 
   5   4   1      194.48      191.26      4.15 o 
   6   4   1    11440.51    11879.62     91.41 o 
   7   4   1       32.72       30.58      3.74 o 
   8   4   1     4458.00     4565.63     70.87 o 
   9   4   1      304.28      298.24     10.08 o 
  10   4   1       62.88       66.31     12.16 o 
  11   4   1      175.04      184.02     18.26 o 
  12   4   1       42.79       38.17      6.44 o 
 -12   5   1      128.18      106.19     17.37 o 
 -11   5   1       39.80       40.94      6.21 o 
 -10   5   1       47.20       47.02      4.57 o 
  -9   5   1      964.97     1006.17     22.16 o 
  -8   5   1     1025.04     1020.94     20.61 o 
  -7   5   1      657.91      635.09      9.95 o 
  -6   5   1       37.82       42.18      4.80 o 
  -5   5   1      283.88      291.88      5.28 o 
  -4   5   1     2966.97     2952.63     37.46 o 
  -3   5   1     8268.16     8308.78     75.80 o 
  -2   5   1     2772.95     2796.28     55.69 o 
  -1   5   1     1546.62     1650.30     15.98 o 
   0   5   1     1054.34     1074.17     13.98 o 
   1   5   1       61.07       73.45      4.50 o 
   2   5   1      156.76      123.37      4.07 o 
   3   5   1      313.04      284.11      6.11 o 
   4   5   1      217.85      213.49      4.81 o 
   5   5   1     2379.53     2604.38     21.39 o 
   6   5   1      776.73      792.28      9.39 o 
   7   5   1      672.54      652.77     10.46 o 
   8   5   1       51.16       42.10      3.47 o 
   9   5   1       91.82       78.85      8.83 o 
  10   5   1      659.79      691.35     23.09 o 
  11   5   1      606.63      655.09     18.77 o 
  12   5   1      105.44      118.23     17.96 o 
 -11   6   1       12.81       17.38      2.82 o 
 -10   6   1        1.22        1.30      1.64 o 
  -9   6   1        0.61        3.38      1.75 o 
  -8   6   1      337.21      345.41      9.08 o 
  -7   6   1     1363.82     1364.75     29.30 o 
  -6   6   1      343.27      336.81      7.06 o 
  -5   6   1        7.85        9.39      1.59 o 
  -4   6   1      113.09      104.09      8.59 o 
  -3   6   1      420.81      417.37     11.59 o 
  -2   6   1      118.33      123.94      4.84 o 
  -1   6   1      860.31      790.39     12.06 o 
   0   6   1      592.12      586.76     11.23 o 
   1   6   1     1053.50     1041.19     14.64 o 
   2   6   1      111.23      116.02      4.94 o 
   3   6   1        1.05        9.06      1.90 o 
   4   6   1       96.11       94.92      5.28 o 
   5   6   1      129.81      119.95      6.20 o 
   6   6   1      651.94      646.73     11.19 o 
   7   6   1      589.18      601.93     13.33 o 
   8   6   1      335.67      341.77      6.93 o 
   9   6   1      119.08      102.05      4.88 o 
  10   6   1      121.32      115.09     20.43 o 
  11   6   1      236.17      240.58     19.86 o 
 -10   7   1       76.55       75.18     10.24 o 
  -9   7   1       19.13       20.11      2.86 o 
  -8   7   1        0.03        4.10      2.50 o 
  -7   7   1      430.74      407.76      8.99 o 
  -6   7   1      198.14      184.72      8.06 o 
  -5   7   1       10.04        9.67      4.02 o 
  -4   7   1      563.46      499.16     11.92 o 
  -3   7   1       85.88       89.83      9.11 o 
  -2   7   1       31.61       38.28      7.92 o 
  -1   7   1       37.43       34.23      5.78 o 
   0   7   1        8.55       11.32      2.29 o 
   1   7   1      719.01      715.68     11.22 o 
   2   7   1      148.42      147.71      6.28 o 
   3   7   1       37.65       46.73      7.23 o 
   4   7   1      167.40      165.96      7.82 o 
   5   7   1      146.99      145.43      6.94 o 
   6   7   1       96.57      104.47      9.22 o 
   7   7   1        0.30        2.80      1.38 o 
   8   7   1        8.50       12.66      2.08 o 
   9   7   1        1.42        1.54      1.52 o 
  10   7   1        0.43        3.58      1.94 o 
  -9   8   1       98.85      102.37     15.86 o 
  -8   8   1       28.61       29.67      5.41 o 
  -7   8   1      349.66      341.71     11.28 o 
  -6   8   1      552.96      588.60     18.05 o 
  -5   8   1      113.07      103.30     13.15 o 
  -4   8   1     1404.43     1355.77     35.39 o 
  -3   8   1      333.37      349.33     10.91 o 
  -2   8   1       35.83       40.75      7.43 o 
  -1   8   1      157.49      162.31      8.93 o 
   0   8   1      115.21      125.05     10.01 o 
   1   8   1     4695.00     4664.31     63.82 o 
   2   8   1       23.53       25.98      4.62 o 
   3   8   1       28.46       34.13      5.29 o 
   4   8   1      626.65      601.06     18.27 o 
   5   8   1      168.90      185.09      8.46 o 
   6   8   1      691.46      650.46     15.50 o 
   7   8   1      110.17      124.27     10.17 o 
   8   8   1       43.60       37.97      5.87 o 
   9   8   1       90.93       77.56     14.58 o 
  -8   9   1      498.83      520.38     22.14 o 
  -7   9   1       97.21       87.89      9.92 o 
  -6   9   1      146.15      139.53      7.87 o 
  -5   9   1        6.95        8.85      2.48 o 
  -4   9   1      169.26      173.01      7.49 o 
  -3   9   1      444.51      452.03     15.31 o 
  -2   9   1      315.82      309.46      9.20 o 
  -1   9   1       68.96       67.05      9.62 o 
   0   9   1      113.13      108.77     10.31 o 
   1   9   1      127.00      118.38      7.45 o 
   2   9   1     1429.21     1415.25     35.55 o 
   3   9   1     1010.66     1023.20     27.81 o 
   4   9   1       33.67       39.67      5.42 o 
   5   9   1       14.16       23.57      4.23 o 
   6   9   1      191.69      181.10      8.43 o 
   7   9   1        2.86        5.16      2.48 o 
   8   9   1      156.01      147.57      8.60 o 
  -7  10   1       93.80       97.85      8.80 o 
  -6  10   1        8.14        6.28      2.28 o 
  -5  10   1      404.63      399.66     12.71 o 
  -4  10   1      200.07      214.16     21.69 o 
  -3  10   1       63.51       69.70      7.26 o 
  -2  10   1      269.50      287.06     14.48 o 
  -1  10   1     1157.51     1093.99     40.92 o 
   0  10   1       29.98       31.03      4.58 o 
   1  10   1      275.19      251.11     14.30 o 
   2  10   1      153.52      140.39      8.41 o 
   3  10   1       60.63       60.33      6.24 o 
   4  10   1      442.92      440.49     16.15 o 
   5  10   1        1.43        3.74      2.28 o 
   6  10   1      142.42      141.20      8.66 o 
   7  10   1      286.37      294.03     12.83 o 
  -5  11   1      742.64      798.10     31.12 o 
  -4  11   1        0.28        2.55      2.62 o 
  -3  11   1        3.97        2.65      3.12 o 
  -2  11   1       46.71       44.63      7.45 o 
  -1  11   1     1023.69     1097.13     29.25 o 
   0  11   1      407.01      350.87     12.17 o 
   1  11   1      312.10      284.78     12.64 o 
   2  11   1       46.46       40.42      6.61 o 
   3  11   1      130.41      111.96     21.12 o 
   4  11   1       31.60       39.22      6.84 o 
 -13   0   2       26.34       20.60      6.55 o 
 -12   0   2      138.93      131.87     14.02 o 
 -11   0   2     1547.49     1629.00     74.92 o 
 -10   0   2      340.54      341.88     10.97 o 
  -9   0   2      526.65      516.71     12.78 o 
  -8   0   2       93.34       98.04      7.42 o 
  -7   0   2     1379.59     1272.43     16.60 o 
  -6   0   2     8812.78     8237.57     96.94 o 
  -5   0   2     3494.95     3137.84     23.06 o 
  -4   0   2       19.60       15.95      3.09 o 
  -3   0   2     1315.79     1136.99     21.55 o 
  -2   0   2       90.71      101.63      2.85 o 
   1   0   2        7.18       17.89      1.86 o 
   4   0   2     2754.73     2975.48     64.09 o 
   5   0   2     4052.53     4141.61     57.69 o 
   6   0   2     1899.29     2002.20     25.42 o 
   7   0   2      908.04      971.30     15.62 o 
   8   0   2     3100.64     3413.19     37.32 o 
   9   0   2     1086.35     1134.98     64.14 o 
  10   0   2      215.56      197.03     21.42 o 
  11   0   2       44.23       35.28      6.77 o 
  12   0   2      494.99      475.10     34.31 o 
  13   0   2      791.38      723.69     39.49 o 
 -13   1   2        2.85        5.28      3.81 o 
 -12   1   2      197.05      207.59     20.04 o 
 -11   1   2      166.13      152.36      8.21 o 
 -10   1   2     1281.09     1265.71     31.42 o 
  -9   1   2      267.24      254.66      6.15 o 
  -8   1   2     1644.09     1680.29     19.46 o 
  -7   1   2     2382.74     2292.58     28.38 o 
  -6   1   2      818.83      860.46     12.86 o 
  -5   1   2     2123.93     2000.20     16.69 o 
  -4   1   2       24.77       33.15      2.18 o 
  -3   1   2     8047.29     8076.27    102.53 o 
  -2   1   2     4857.92     4829.11     28.27 o 
   0   1   2      445.83      420.73      4.82 o 
   1   1   2      227.65      231.50      3.85 o 
   2   1   2     1433.74     1494.99     11.68 o 
   3   1   2     1209.74     1239.96     16.35 o 
   4   1   2     2833.66     2765.38     16.66 o 
   5   1   2      281.78      316.85      7.04 o 
   6   1   2      470.71      411.65      7.36 o 
   7   1   2     1577.04     1620.29     23.50 o 
   8   1   2       79.96       78.64      4.15 o 
   9   1   2     1643.45     1685.30     56.07 o 
  10   1   2      173.31      171.63     12.34 o 
  11   1   2      685.67      657.31     28.78 o 
  12   1   2      485.02      491.81     22.86 o 
  13   1   2      169.85      140.96     14.15 o 
 -13   2   2       56.15       61.36     13.68 o 
 -12   2   2       23.51       16.42      3.08 o 
 -11   2   2        8.45        6.99      1.66 o 
 -10   2   2     1298.38     1291.67     28.79 o 
  -9   2   2     1772.66     1747.37     30.53 o 
  -8   2   2      680.85      617.46     12.31 o 
  -7   2   2       27.35       20.49      2.65 o 
  -6   2   2      740.91      756.78      8.46 o 
  -5   2   2     3194.52     3384.64     19.98 o 
  -4   2   2       64.60      106.42      2.63 o 
  -3   2   2      906.52      792.35      6.30 o 
  -2   2   2      579.13      692.58      5.86 o 
  -1   2   2     3434.19     3587.51     40.73 o 
   0   2   2     2539.87     2433.67     17.51 o 
   1   2   2       45.63       53.26      1.63 o 
   2   2   2       42.22       42.79      2.66 o 
   3   2   2      493.78      452.22      4.93 o 
   4   2   2       35.88       49.64      4.86 o 
   5   2   2      471.54      433.65      6.34 o 
   6   2   2        2.01        4.22      2.42 o 
   7   2   2      273.82      251.56     10.10 o 
   8   2   2       45.90       42.80      2.64 o 
   9   2   2      237.86      249.46     10.01 o 
  10   2   2      541.48      554.72     18.09 o 
  11   2   2      310.81      295.09     13.39 o 
  12   2   2      178.73      142.25     15.30 o 
 -13   3   2      169.02      191.60     15.28 o 
 -12   3   2       93.36       80.03     12.71 o 
 -11   3   2       67.33       57.14      7.48 o 
 -10   3   2       77.32       70.84      4.23 o 
  -9   3   2        7.83        6.42      1.90 o 
  -8   3   2      433.11      407.66      9.21 o 
  -7   3   2        1.46        0.59      1.49 o 
  -6   3   2       75.49       87.57      4.33 o 
  -5   3   2      116.12       87.96      4.19 o 
  -4   3   2     2947.91     3042.47     18.56 o 
  -3   3   2      144.92      205.77      3.66 o 
  -2   3   2        0.10        3.51      3.55 o 
  -1   3   2     5414.34     5248.30     55.77 o 
   0   3   2     4381.30     4197.61     23.05 o 
   1   3   2     2179.42     1985.39     12.71 o 
   2   3   2     5929.36     5819.51     31.36 o 
   3   3   2      254.84      175.71      4.58 o 
   4   3   2        8.19        6.98      1.82 o 
   5   3   2       12.15       13.75      1.73 o 
   6   3   2      528.26      492.79      6.60 o 
   7   3   2     1814.77     1833.06     19.05 o 
   8   3   2      183.54      174.87      7.78 o 
   9   3   2        2.70        2.15      1.64 o 
  10   3   2        2.54        0.71      2.46 o 
  11   3   2      105.61      107.68     18.84 o 
  12   3   2        0.27        1.74      1.55 o 
 -12   4   2      169.57      168.87     18.19 o 
 -11   4   2      367.97      331.44     14.21 o 
 -10   4   2       26.07       22.01      2.98 o 
  -9   4   2       71.61       73.64      5.32 o 
  -8   4   2      607.36      604.71      8.88 o 
  -7   4   2      210.76      222.83      6.16 o 
  -6   4   2     1285.73     1373.73     13.19 o 
  -5   4   2      605.99      610.32      7.83 o 
  -4   4   2     1299.36     1286.04     21.46 o 
  -3   4   2      158.76      188.80      4.34 o 
  -2   4   2      677.67      839.51     10.16 o 
  -1   4   2      296.53      289.45      6.40 o 
   0   4   2      660.93      683.60      8.17 o 
   1   4   2      723.23      771.68      7.74 o 
   2   4   2      273.06      263.33      5.13 o 
   3   4   2        2.26        1.43      0.97 o 
   4   4   2      457.12      413.41      7.05 o 
   5   4   2      378.48      379.45      5.35 o 
   7   4   2      648.37      661.25     11.02 o 
   8   4   2       66.09       44.09      5.29 o 
   9   4   2      511.33      447.07     13.29 o 
  10   4   2       10.45        7.09      2.45 o 
  11   4   2       21.67       25.49      4.01 o 
  12   4   2       37.68       33.34      5.17 o 
 -12   5   2      172.38      154.76     19.78 o 
 -11   5   2        1.50        1.95      1.90 o 
 -10   5   2      146.01      151.07      7.30 o 
  -9   5   2      740.51      751.11     16.02 o 
  -8   5   2       40.17       44.46      5.11 o 
  -7   5   2        4.11        5.75      1.34 o 
  -6   5   2      102.16      100.83      8.36 o 
  -5   5   2      943.29      921.80     13.82 o 
  -4   5   2     1795.96     1875.45     23.04 o 
  -3   5   2      812.13      882.36     13.65 o 
  -2   5   2     3314.02     3368.82     58.25 o 
  -1   5   2      198.47      224.54      6.01 o 
   0   5   2      299.44      298.90      6.71 o 
   1   5   2       23.86       16.88      4.57 o 
   2   5   2      603.59      672.83      7.99 o 
   3   5   2      263.78      266.85      6.15 o 
   4   5   2     1767.10     1872.17     19.60 o 
   5   5   2        8.24        7.90      1.70 o 
   6   5   2      800.92      796.12     11.40 o 
   7   5   2     2141.48     2219.69     26.14 o 
   8   5   2      145.06      142.80      6.25 o 
   9   5   2      300.11      309.43     10.01 o 
  10   5   2        3.34        3.38      2.60 o 
  11   5   2        9.18       10.83      4.11 o 
 -11   6   2      184.17      183.06     14.09 o 
 -10   6   2       36.87       29.75      4.50 o 
  -9   6   2      806.62      835.38     16.37 o 
  -8   6   2     1793.46     1858.60     34.49 o 
  -7   6   2      134.14      129.10      6.47 o 
  -6   6   2      399.38      393.50      9.12 o 
  -5   6   2       35.91       39.76      6.51 o 
  -4   6   2     2140.64     2166.70     59.54 o 
  -3   6   2     3011.92     3132.05     51.74 o 
  -2   6   2      230.99      238.04      5.82 o 
  -1   6   2      231.48      226.84      5.69 o 
   0   6   2      117.44      134.30      5.79 o 
   1   6   2       10.79        7.02      1.61 o 
   2   6   2      792.40      763.47     11.49 o 
   3   6   2     1155.14     1165.15     16.23 o 
   4   6   2      911.51      914.25     14.89 o 
   5   6   2     7117.18     7459.46     71.72 o 
   6   6   2     2902.97     2895.69     38.04 o 
   7   6   2       36.94       40.98      4.71 o 
   8   6   2       75.64       80.70      5.34 o 
   9   6   2      422.55      394.90     14.44 o 
  10   6   2      795.11      833.49     22.06 o 
  11   6   2       99.13      107.67     11.25 o 
 -10   7   2      161.84      141.29      8.77 o 
  -9   7   2      340.64      333.85      8.84 o 
  -8   7   2      601.09      616.27     14.56 o 
  -7   7   2      962.30     1025.10     22.98 o 
  -6   7   2        6.13        6.81      3.52 o 
  -5   7   2     4188.12     4189.81     98.14 o 
  -4   7   2      639.46      703.36     16.17 o 
  -3   7   2      162.76      169.58      6.38 o 
  -2   7   2        3.33        4.73      1.95 o 
  -1   7   2      857.66      839.38     12.54 o 
   0   7   2     1907.96     1832.86     28.88 o 
   1   7   2      391.77      381.02      9.30 o 
   2   7   2     2703.89     2754.66     27.76 o 
   3   7   2      438.77      393.65      9.37 o 
   4   7   2      239.34      219.81      6.84 o 
   5   7   2      975.26      923.38     16.43 o 
   6   7   2     1113.43     1182.21     26.50 o 
   7   7   2     1056.71     1008.16     23.75 o 
   8   7   2      225.40      259.14      9.81 o 
   9   7   2      998.04     1060.41     20.69 o 
  10   7   2      248.17      253.34     14.20 o 
  -9   8   2      481.35      498.23     15.55 o 
  -8   8   2      185.23      191.67     11.25 o 
  -7   8   2        5.20        5.71      2.21 o 
  -6   8   2      715.88      695.22     15.65 o 
  -5   8   2      117.39      101.70     17.40 o 
  -4   8   2      757.17      755.76     22.07 o 
  -3   8   2       89.91      100.04     13.16 o 
  -2   8   2      794.24      815.62     17.55 o 
  -1   8   2     1023.25      989.81     27.53 o 
   0   8   2     1603.30     1555.13     51.13 o 
   1   8   2       39.27       46.56      7.63 o 
   2   8   2      634.52      641.39     13.98 o 
   3   8   2      398.63      346.58     10.54 o 
   4   8   2      657.84      642.23     17.52 o 
   5   8   2      596.94      591.37     20.62 o 
   6   8   2       81.75       75.49     11.88 o 
   7   8   2       37.32       44.31      5.93 o 
   8   8   2       27.74       21.19      3.38 o 
   9   8   2      120.95      108.82     10.95 o 
  -8   9   2       44.98       42.77      7.23 o 
  -7   9   2       17.03       21.60      4.04 o 
  -6   9   2       57.33       47.76      5.75 o 
  -5   9   2        5.43        9.57      2.79 o 
  -4   9   2       61.71       64.87     11.31 o 
  -3   9   2      253.00      250.43      8.74 o 
  -2   9   2     1794.11     1798.94     45.51 o 
  -1   9   2     1722.38     1648.83     56.23 o 
   0   9   2        0.74        3.77      1.76 o 
   1   9   2      162.78      152.66      6.86 o 
   2   9   2       33.25       35.39      6.00 o 
   3   9   2     1722.90     1706.84     41.85 o 
   4   9   2      951.02      928.47     22.14 o 
   5   9   2        0.94        2.69      2.31 o 
   6   9   2       21.04       18.25      3.10 o 
   7   9   2      224.94      234.89     10.79 o 
   8   9   2       82.12       76.30     15.20 o 
  -7  10   2      136.91      124.92     21.79 o 
  -6  10   2      159.61      150.51     18.35 o 
  -5  10   2      214.04      232.93     10.34 o 
  -4  10   2       33.42       29.37      5.06 o 
  -3  10   2       25.12       29.72      5.18 o 
  -2  10   2       62.52       60.69      6.32 o 
  -1  10   2      151.22      122.89      9.27 o 
   0  10   2       69.95       68.07      8.31 o 
   1  10   2        0.31        0.68      2.33 o 
   2  10   2       14.16       17.03      4.12 o 
   3  10   2       19.39       27.70      4.49 o 
   4  10   2        4.60        9.52      2.61 o 
   5  10   2        1.07       -0.26      2.46 o 
   6  10   2        6.24        8.42      2.40 o 
  -5  11   2       86.11       77.47     12.12 o 
  -4  11   2       17.97       23.82      5.17 o 
  -3  11   2       37.60       37.25      7.12 o 
  -2  11   2       38.54       40.28      5.76 o 
  -1  11   2        0.91        1.94      2.12 o 
   0  11   2      224.52      220.89     10.89 o 
   1  11   2      121.23      103.31     16.41 o 
   2  11   2       33.13       29.71      6.02 o 
   3  11   2        0.27        3.94      2.88 o 
   4  11   2       23.11       30.90      5.73 o 
 -13   1   3       71.93       62.31     14.80 o 
 -12   1   3      295.57      298.73     28.90 o 
 -11   1   3      522.06      535.20     16.28 o 
 -10   1   3      611.66      618.51     14.34 o 
  -9   1   3       15.16       18.02      2.46 o 
  -8   1   3      121.73      121.82      5.05 o 
  -7   1   3     1246.02     1238.48     19.73 o 
  -6   1   3      632.07      568.62      9.97 o 
  -5   1   3     1955.62     1981.91     14.16 o 
  -4   1   3     2760.18     2789.16     25.13 o 
  -3   1   3      907.14      929.44     11.18 o 
  -2   1   3       21.60       53.49      2.59 o 
  -1   1   3     1169.32     1180.59     11.25 o 
   0   1   3       42.49       44.83      1.63 o 
   1   1   3      654.43      683.44     10.09 o 
   2   1   3    14500.24    14425.36    326.85 o 
   3   1   3     4271.07     4092.71     29.44 o 
   4   1   3      255.71      267.02      4.16 o 
   5   1   3      511.45      606.67      8.37 o 
   6   1   3        0.02        3.23      0.98 o 
   7   1   3      452.94      418.14      5.31 o 
   8   1   3      178.43      180.39      4.50 o 
   9   1   3       65.29       86.09     10.08 o 
  10   1   3       78.91       71.04      9.97 o 
  11   1   3        8.85       14.41      3.11 o 
  12   1   3       29.64       42.97      5.13 o 
 -13   2   3      101.80       95.73     15.08 o 
 -12   2   3       13.12       12.21      3.15 o 
 -11   2   3      277.58      284.99     11.01 o 
 -10   2   3      436.51      426.43      9.43 o 
  -9   2   3       13.05        9.76      1.93 o 
  -8   2   3     1400.69     1385.88     16.96 o 
  -7   2   3     3903.61     3860.26     35.13 o 
  -6   2   3      531.80      478.00      7.89 o 
  -5   2   3       47.21       45.18      3.40 o 
  -4   2   3     2021.50     2058.06     13.10 o 
  -3   2   3     5378.42     5183.74     34.77 o 
  -2   2   3     7516.30     7530.16     43.79 o 
   0   2   3     1056.10      993.37      6.68 o 
   1   2   3     3237.19     3355.51     32.61 o 
   2   2   3      294.81      386.48      5.59 o 
   3   2   3     5061.05     5076.38     53.16 o 
   4   2   3     2345.58     2417.81     16.76 o 
   5   2   3     1472.42     1547.01     13.96 o 
   6   2   3     2361.67     2478.85     20.81 o 
   7   2   3      543.36      550.15      6.39 o 
   8   2   3      356.88      334.67      8.01 o 
   9   2   3        1.74        3.16      2.51 o 
  10   2   3      138.40      169.42     13.28 o 
  11   2   3      729.19      738.24     33.23 o 
  12   2   3     1032.61     1049.67     44.44 o 
 -13   3   3       68.82       61.41     11.83 o 
 -12   3   3      404.56      425.12     21.44 o 
 -11   3   3      323.64      329.55     10.79 o 
 -10   3   3      494.91      486.22     12.83 o 
  -9   3   3      356.60      354.91      9.08 o 
  -8   3   3     2912.08     3031.79     34.89 o 
  -7   3   3      856.47      849.38      9.98 o 
  -6   3   3     5200.08     5398.12     42.49 o 
  -5   3   3      726.63      707.65      9.23 o 
  -4   3   3      581.54      513.63      7.47 o 
  -3   3   3    14168.90    14503.97    345.64 o 
  -2   3   3      522.29      528.37      6.37 o 
  -1   3   3     2890.91     2866.99     25.88 o 
   0   3   3     1377.88     1348.19     19.69 o 
   1   3   3      992.14      963.07      9.60 o 
   2   3   3      214.27      345.36      5.99 o 
   3   3   3      723.81      776.17      6.59 o 
   4   3   3     2259.10     2432.27     15.30 o 
   5   3   3     4389.77     4532.31     43.64 o 
   6   3   3       43.79       41.90      2.98 o 
   7   3   3      380.32      407.91      6.63 o 
   8   3   3     4775.68     4859.43     76.44 o 
   9   3   3      177.17      172.85     12.77 o 
  10   3   3      792.73      831.03     41.00 o 
  11   3   3       39.07       38.72      7.11 o 
  12   3   3        8.83        7.89      2.40 o 
 -12   4   3      230.28      205.14     20.66 o 
 -11   4   3      719.25      720.51     15.94 o 
 -10   4   3     2382.87     2460.97     36.06 o 
  -9   4   3      588.28      580.81     13.25 o 
  -8   4   3      557.78      532.77      9.79 o 
  -7   4   3      152.81      150.41      5.45 o 
  -6   4   3       78.96       80.19      3.74 o 
  -5   4   3     2397.36     2440.40     31.20 o 
  -4   4   3        9.74       32.84      4.45 o 
  -3   4   3       29.30       20.61      2.88 o 
  -2   4   3     8932.75     9650.87     70.91 o 
  -1   4   3     2278.78     2385.54     19.98 o 
   0   4   3     7364.92     7368.11     47.66 o 
   1   4   3     9531.19     9798.96     54.81 o 
   2   4   3      502.59      624.12      7.08 o 
   3   4   3      285.82      215.42      4.67 o 
   4   4   3     2211.58     2174.11     18.04 o 
   5   4   3        8.52       17.45      2.22 o 
   6   4   3     3545.08     3688.97     26.32 o 
   7   4   3       38.96       35.41      4.74 o 
   8   4   3       72.39       63.61      6.50 o 
   9   4   3      578.63      567.51     28.52 o 
  10   4   3      282.80      246.96     13.45 o 
  11   4   3       60.08       65.88     13.13 o 
  12   4   3      111.98       92.58     16.41 o 
 -12   5   3       37.16       30.37      5.02 o 
 -11   5   3       52.23       46.43      6.34 o 
 -10   5   3     1564.42     1571.31     28.42 o 
  -9   5   3      672.90      665.32     14.51 o 
  -8   5   3      759.07      763.96     17.61 o 
  -7   5   3        0.74        4.76      1.90 o 
  -6   5   3       17.00       16.09      2.00 o 
  -5   5   3     1489.76     1573.96     19.58 o 
  -4   5   3      638.47      584.13     14.75 o 
  -3   5   3     1979.48     2003.17     29.31 o 
  -2   5   3       31.79       27.29      3.87 o 
  -1   5   3     3270.39     3213.11     35.53 o 
   0   5   3     4722.62     4878.92     45.53 o 
   1   5   3      243.62      278.48      6.93 o 
   2   5   3        3.28        5.42      1.10 o 
   3   5   3      216.35      201.37      4.32 o 
   4   5   3     5402.52     5705.72     30.49 o 
   5   5   3     8854.51     9305.00     35.29 o 
   6   5   3      884.81      917.19     12.95 o 
   7   5   3     1248.13     1248.22     18.59 o 
   8   5   3        9.58       10.66      2.05 o 
   9   5   3      232.96      222.55     18.31 o 
  10   5   3      342.03      322.22     11.19 o 
  11   5   3       92.30       81.04      9.26 o 
 -11   6   3      155.59      163.10     10.09 o 
 -10   6   3      359.67      398.78      9.81 o 
  -9   6   3       27.88       33.54      3.61 o 
  -8   6   3       54.90       57.04      4.74 o 
  -7   6   3      570.98      532.97     11.97 o 
  -6   6   3      110.15      117.74      5.05 o 
  -5   6   3      913.22      954.66     14.81 o 
  -4   6   3       45.46       50.88      9.18 o 
  -3   6   3       23.03       38.37     13.68 o 
  -2   6   3      257.67      251.82      6.02 o 
  -1   6   3     1364.30     1351.12     18.42 o 
   0   6   3       65.83       77.89      6.05 o 
   1   6   3     1222.87     1180.69     16.16 o 
   2   6   3        2.09        1.27      1.32 o 
   3   6   3      308.36      307.17      6.04 o 
   4   6   3       38.83       44.33      5.02 o 
   5   6   3       78.39       76.39      8.48 o 
   6   6   3      314.57      310.08     10.14 o 
   7   6   3       10.86       19.42      2.66 o 
   8   6   3       89.64       92.05      4.94 o 
   9   6   3      203.22      223.25     17.11 o 
  10   6   3      236.40      247.33     20.20 o 
  11   6   3        1.74        1.62      2.67 o 
 -10   7   3       11.24       11.56      2.27 o 
  -9   7   3       36.65       41.79      5.69 o 
  -8   7   3      238.91      237.25     10.13 o 
  -7   7   3       37.66       38.12      5.27 o 
  -6   7   3      135.58      128.90      9.20 o 
  -5   7   3      156.81      141.11     12.00 o 
  -4   7   3      128.60      144.69      6.15 o 
  -3   7   3       14.61       27.35      3.85 o 
  -2   7   3       20.48       25.51      5.25 o 
  -1   7   3       38.94       46.73      6.14 o 
   0   7   3        5.45        9.01      2.55 o 
   1   7   3      432.88      422.24     10.05 o 
   2   7   3        2.95        4.62      1.74 o 
   3   7   3       21.42       18.93      3.15 o 
   4   7   3        0.68        1.07      1.84 o 
   5   7   3       32.67       32.45      3.50 o 
   6   7   3       15.11       13.34      2.22 o 
   7   7   3       99.01       93.35      5.08 o 
   8   7   3      150.74      148.57      7.36 o 
   9   7   3       95.02       94.71     11.68 o 
  10   7   3        1.07        3.57      2.84 o 
  -9   8   3        2.62        6.12      2.40 o 
  -8   8   3        1.30        3.31      2.42 o 
  -7   8   3        0.22        1.98      2.56 o 
  -6   8   3      278.00      297.76      9.55 o 
  -5   8   3      240.90      231.69     11.48 o 
  -4   8   3     1204.80     1189.46     30.23 o 
  -3   8   3     3560.16     3693.96     60.85 o 
  -2   8   3        0.79        5.51      3.14 o 
  -1   8   3      302.48      300.73     12.31 o 
   0   8   3      607.02      586.16     20.56 o 
   1   8   3     1963.74     1909.36     41.04 o 
   2   8   3     1290.40     1218.81     33.51 o 
   3   8   3      482.82      420.33     11.10 o 
   4   8   3       36.03       27.24      4.92 o 
   5   8   3      432.78      410.97     14.30 o 
   6   8   3        1.44        2.47      1.77 o 
   7   8   3      452.76      484.66     14.09 o 
   8   8   3      332.90      335.55     10.55 o 
   9   8   3      701.29      753.89     37.58 o 
  -8   9   3      298.06      305.22     13.30 o 
  -7   9   3       92.34       82.63     10.08 o 
  -6   9   3      376.05      399.87     11.81 o 
  -5   9   3       87.04       92.93     12.72 o 
  -4   9   3       55.97       66.57      9.68 o 
  -3   9   3      298.58      308.50      9.50 o 
  -2   9   3       49.39       46.94      6.85 o 
  -1   9   3      270.17      271.89     13.18 o 
   0   9   3      256.24      244.33      9.39 o 
   1   9   3       49.76       50.42      9.52 o 
   2   9   3      541.01      506.65     14.67 o 
   3   9   3       35.35       38.32      6.95 o 
   4   9   3      671.28      679.42     17.68 o 
   5   9   3      380.78      373.89     12.66 o 
   6   9   3       87.10       85.88     13.00 o 
   7   9   3       11.51       14.11      3.42 o 
   8   9   3      147.95      131.62     21.95 o 
  -7  10   3      116.60      108.18     14.36 o 
  -6  10   3       16.56       16.66      3.36 o 
  -5  10   3      328.00      308.83     13.15 o 
  -4  10   3       10.75       14.15      3.19 o 
  -3  10   3      179.52      172.05     17.47 o 
  -2  10   3      297.42      303.67     14.35 o 
  -1  10   3        4.71        5.92      1.88 o 
   0  10   3      770.07      739.22     43.82 o 
   1  10   3      676.17      654.01     59.66 o 
   2  10   3       39.81       48.04     11.04 o 
   3  10   3      467.93      503.10     14.66 o 
   4  10   3      431.77      430.26     16.01 o 
   5  10   3        3.22        1.86      2.75 o 
   6  10   3       63.17       63.91     12.83 o 
  -4  11   3       48.04       38.80      5.66 o 
  -3  11   3      654.46      672.79     24.73 o 
  -2  11   3        0.44        0.40      2.78 o 
  -1  11   3       35.69       24.72      4.35 o 
   0  11   3       15.82       13.34      3.18 o 
   1  11   3      390.06      389.21     27.35 o 
   2  11   3      564.11      550.66     40.85 o 
   3  11   3     1054.61     1165.17     48.20 o 
   4  11   3        0.97        2.01      4.23 o 
 -13   0   4        0.54        0.75      3.54 o 
 -12   0   4     2130.67     2187.23     66.73 o 
 -11   0   4      114.58      102.89     11.97 o 
 -10   0   4       29.78       22.49      3.82 o 
  -9   0   4        9.41        7.41      3.20 o 
  -8   0   4      171.47      185.45      8.85 o 
  -7   0   4       21.23       43.07      7.45 o 
  -6   0   4     5155.87     5179.86     47.95 o 
  -5   0   4     1837.34     1795.12     16.72 o 
  -4   0   4     9052.75     8452.25     68.35 o 
  -3   0   4    12998.94    11770.51    268.03 o 
   3   0   4     6860.15     7090.80     73.66 o 
   5   0   4      547.07      452.76     15.07 o 
   6   0   4      345.81      387.62     12.66 o 
   7   0   4      177.34      176.57      9.89 o 
   8   0   4      219.17      252.56     18.53 o 
   9   0   4      577.57      426.19     33.10 o 
  10   0   4     3449.41     3305.19     49.26 o 
  11   0   4     1057.57     1147.74     68.36 o 
  12   0   4       20.45       18.53      5.08 o 
 -13   1   4      526.96      550.93     31.80 o 
 -12   1   4       26.70       23.14      4.10 o 
 -11   1   4      138.28      122.37      7.71 o 
 -10   1   4      112.03      105.93      5.93 o 
  -9   1   4       30.76       35.48      3.16 o 
  -8   1   4     2197.19     2139.47     32.53 o 
  -7   1   4     3983.97     3977.10     47.05 o 
  -6   1   4      288.33      284.03      5.37 o 
  -5   1   4      308.42      266.92      8.69 o 
  -4   1   4      634.02      618.71      8.65 o 
  -3   1   4      633.88      504.49      9.26 o 
  -1   1   4     8176.61     8007.41    131.05 o 
   0   1   4      917.28      871.34     13.22 o 
   1   1   4     1465.85     1341.54     12.31 o 
   2   1   4       46.86       55.05      1.48 o 
   3   1   4    15234.67    15836.85    359.04 o 
   5   1   4       54.40       45.25      1.59 o 
   6   1   4      427.50      441.32      4.91 o 
   7   1   4      348.63      346.79      4.39 o 
   8   1   4      112.48       90.85      6.82 o 
   9   1   4      774.17      722.16     21.80 o 
  10   1   4      357.08      325.80     17.15 o 
  11   1   4     1133.00     1196.43     27.54 o 
  12   1   4      842.11      838.88     35.05 o 
 -13   2   4        9.48       15.84      4.34 o 
 -12   2   4      156.79      176.72     16.25 o 
 -11   2   4        9.58       16.54      2.64 o 
 -10   2   4      387.67      363.94      8.64 o 
  -9   2   4     1500.40     1476.08     21.59 o 
  -8   2   4       70.78       60.49      5.96 o 
  -7   2   4      987.83      974.40     11.70 o 
  -6   2   4      577.88      554.84      8.82 o 
  -5   2   4      226.42      222.92      4.41 o 
  -4   2   4     1541.53     1453.98     10.24 o 
  -3   2   4     1850.02     1959.36     17.98 o 
  -2   2   4       50.51       33.43      1.75 o 
  -1   2   4     2936.72     2876.25     36.97 o 
   0   2   4      139.59      130.98      1.99 o 
   1   2   4       47.24       24.79      2.25 o 
   2   2   4      259.75      317.81      4.45 o 
   3   2   4       26.53       27.11      1.69 o 
   4   2   4      816.76      763.54      6.93 o 
   5   2   4     3383.72     3629.17     26.71 o 
   6   2   4       44.13       51.14      2.46 o 
   7   2   4      506.67      479.20      8.35 o 
   8   2   4       20.50       28.00      5.10 o 
   9   2   4      271.42      227.79     14.16 o 
  10   2   4      220.54      214.97      8.26 o 
  11   2   4        4.02        3.52      1.99 o 
  12   2   4       84.34       71.52     13.91 o 
 -13   3   4        1.93        3.93      2.67 o 
 -12   3   4       17.17       17.73      2.78 o 
 -11   3   4      233.87      213.83      8.13 o 
 -10   3   4       67.10       56.60      7.70 o 
  -9   3   4     1808.50     1811.73     25.80 o 
  -8   3   4      121.77      133.97      6.03 o 
  -7   3   4     1171.18     1136.67     12.59 o 
  -6   3   4     2071.97     2048.42     19.20 o 
  -5   3   4      730.59      622.20      9.46 o 
  -4   3   4     4168.85     4214.12     26.99 o 
  -3   3   4       75.02      114.36      3.96 o 
  -2   3   4       91.32       87.18      2.34 o 
  -1   3   4      342.73      362.82      6.08 o 
   0   3   4      858.35      889.79      7.02 o 
   1   3   4     2746.61     3062.52     30.51 o 
   2   3   4        2.87       22.09      3.36 o 
   3   3   4     2948.14     3175.61     18.17 o 
   4   3   4     5760.69     6178.37     50.26 o 
   5   3   4      651.44      658.39      7.84 o 
   6   3   4      293.73      270.14      4.65 o 
   7   3   4       93.39       97.47      3.55 o 
   8   3   4     2452.58     2604.14     88.11 o 
   9   3   4      618.96      663.18     25.18 o 
  10   3   4       33.81       33.33      5.32 o 
  11   3   4       79.49       85.06     12.80 o 
  12   3   4       28.44       28.84      5.04 o 
 -12   4   4      221.43      225.58     23.20 o 
 -11   4   4       57.84       55.17      5.90 o 
 -10   4   4        9.03       10.71      2.02 o 
  -9   4   4      328.19      306.10      6.93 o 
  -8   4   4       52.28       57.16      4.23 o 
  -7   4   4       17.31       25.49      3.31 o 
  -6   4   4       72.84       76.64      3.41 o 
  -5   4   4        7.00        8.17      4.35 o 
  -4   4   4      881.78      929.86     10.66 o 
  -3   4   4      136.42      110.82      4.13 o 
  -2   4   4       42.54       52.01      7.39 o 
  -1   4   4       38.40       69.48      4.89 o 
   0   4   4        4.90        7.41      5.34 o 
   1   4   4        0.61        7.03      1.23 o 
   2   4   4      704.71      706.15      7.34 o 
   3   4   4        5.82       15.72      2.43 o 
   4   4   4       58.49       56.46      3.77 o 
   5   4   4     1391.43     1418.34     12.95 o 
   6   4   4      214.03      200.99      4.92 o 
   7   4   4     1127.45     1058.43     13.91 o 
   8   4   4        5.22        4.31      2.33 o 
   9   4   4        1.00       -0.77      2.92 o 
  10   4   4       81.26       92.17     16.83 o 
  11   4   4        9.71       10.23      2.52 o 
 -12   5   4      120.24      104.17     10.84 o 
 -11   5   4       78.27       61.14      7.74 o 
 -10   5   4       88.22       70.36      5.82 o 
  -9   5   4      363.11      333.19      8.27 o 
  -8   5   4      356.59      366.71      8.88 o 
  -7   5   4      206.69      211.85      5.48 o 
  -6   5   4        5.27        9.57      2.10 o 
  -5   5   4      189.64      168.70      6.11 o 
  -4   5   4      620.64      602.37     18.34 o 
  -3   5   4     1365.93     1477.33     18.95 o 
  -2   5   4      993.10     1035.85     15.19 o 
  -1   5   4       77.00       90.05      4.42 o 
   0   5   4     3595.85     3587.19     34.47 o 
   1   5   4      216.72      202.95      6.05 o 
   2   5   4        0.12        6.36      3.22 o 
   3   5   4      366.24      369.46      5.48 o 
   4   5   4      688.67      713.43      9.35 o 
   5   5   4        2.47        4.65      4.17 o 
   6   5   4      515.27      527.46      8.75 o 
   7   5   4      588.01      575.62     11.15 o 
   8   5   4      611.37      600.93     24.33 o 
   9   5   4      330.89      318.91     14.58 o 
  10   5   4        1.84        4.94      1.92 o 
  11   5   4      112.16      111.76     16.57 o 
 -11   6   4       36.59       29.19      3.83 o 
 -10   6   4       94.61       86.88      7.31 o 
  -9   6   4      131.98      136.23      6.34 o 
  -8   6   4       55.81       57.70      5.09 o 
  -7   6   4      290.83      296.65      9.06 o 
  -6   6   4     1029.77     1023.03     15.98 o 
  -5   6   4      200.35      171.20      8.29 o 
  -4   6   4      309.08      310.33     11.44 o 
  -3   6   4     1471.57     1553.21     28.86 o 
  -2   6   4      272.54      258.63      6.54 o 
  -1   6   4     4893.15     4879.37     66.39 o 
   0   6   4     2530.49     2574.76     37.67 o 
   1   6   4       10.96       22.75      7.41 o 
   2   6   4       33.00       28.76      4.57 o 
   3   6   4      371.32      365.09      7.88 o 
   4   6   4     2516.02     2611.95     34.19 o 
   5   6   4     2514.28     2671.91     33.25 o 
   6   6   4        7.18        6.90      1.49 o 
   7   6   4      371.62      372.96      8.55 o 
   8   6   4      375.27      354.21     11.54 o 
   9   6   4       81.70       96.02     15.87 o 
  10   6   4      214.84      219.83     20.35 o 
 -10   7   4      667.40      733.71     15.43 o 
  -9   7   4      365.85      377.09     11.64 o 
  -8   7   4      227.94      209.81      7.74 o 
  -7   7   4      189.95      175.62      6.00 o 
  -6   7   4      683.94      727.77     20.98 o 
  -5   7   4     1555.44     1666.80     45.95 o 
  -4   7   4      937.22      996.28     29.88 o 
  -3   7   4      542.10      534.48     18.07 o 
  -2   7   4     1343.50     1377.28     23.70 o 
  -1   7   4      505.30      459.96     11.72 o 
   0   7   4      768.92      752.77     19.87 o 
   1   7   4     1155.57     1102.78     23.97 o 
   2   7   4        1.74        5.99      4.16 o 
   3   7   4     1545.10     1542.33     21.16 o 
   4   7   4      317.82      366.68      9.36 o 
   5   7   4       20.99       19.16      3.41 o 
   6   7   4       11.59       10.15      1.89 o 
   7   7   4       42.08       40.70      4.51 o 
   8   7   4      793.95      794.75     32.05 o 
   9   7   4     1273.92     1358.96     39.83 o 
  10   7   4       38.11       31.45      5.97 o 
  -9   8   4      570.57      563.99     19.18 o 
  -8   8   4       59.90       67.79      9.86 o 
  -7   8   4        1.98        7.04      2.89 o 
  -6   8   4      751.39      751.48     29.67 o 
  -5   8   4      469.09      423.31     16.07 o 
  -4   8   4     1031.86     1047.91     27.86 o 
  -3   8   4        2.64        6.66      1.99 o 
  -2   8   4      215.41      204.28      8.74 o 
  -1   8   4     3754.09     3703.71     83.80 o 
   0   8   4      158.69      165.16     12.62 o 
   1   8   4        9.10       16.55      3.62 o 
   2   8   4      139.91      162.83     11.32 o 
   3   8   4      118.53       99.11     12.03 o 
   4   8   4     1937.50     1850.77     39.72 o 
   5   8   4      439.09      472.14     10.50 o 
   6   8   4        7.55        8.56      2.71 o 
   7   8   4      428.00      431.41     10.56 o 
   8   8   4      115.62       89.98     17.58 o 
   9   8   4      101.93      110.75     18.19 o 
  -8   9   4      157.32      176.06     11.92 o 
  -7   9   4      398.39      389.01     16.96 o 
  -6   9   4       38.33       40.34      7.37 o 
  -5   9   4        7.04        4.76      2.27 o 
  -4   9   4       84.24       76.42     11.98 o 
  -3   9   4        1.62        4.97      2.88 o 
  -2   9   4     2499.09     2754.37     43.53 o 
  -1   9   4       79.52       79.13     11.29 o 
   0   9   4       10.57       13.37      2.31 o 
   1   9   4      213.77      211.32      8.97 o 
   2   9   4       91.23       70.71     10.69 o 
   3   9   4     1217.68     1204.35     30.80 o 
   4   9   4       91.35      103.42      7.93 o 
   5   9   4       65.82       74.34      7.48 o 
   6   9   4      736.98      763.01     17.88 o 
   7   9   4      205.64      202.68     12.21 o 
   8   9   4       83.31      102.13     23.90 o 
  -7  10   4        3.21        2.58      2.41 o 
  -6  10   4        0.12        0.85      1.95 o 
  -5  10   4       62.66       57.44      8.68 o 
  -4  10   4      210.71      210.80     11.36 o 
  -3  10   4      408.21      427.21     12.73 o 
  -2  10   4      516.52      539.78     24.06 o 
  -1  10   4        0.08        1.46      2.12 o 
   0  10   4      316.62      288.01     21.13 o 
   1  10   4      498.39      501.90     23.18 o 
   2  10   4      317.18      329.42     14.65 o 
   3  10   4      253.32      243.26     12.90 o 
   4  10   4      161.29      160.28     10.56 o 
   5  10   4        2.53        1.31      1.35 o 
   6  10   4        0.62        2.51      2.27 o 
  -4  11   4        2.82        5.29      2.62 o 
  -3  11   4      183.96      183.44     21.98 o 
  -2  11   4       15.01       11.38      3.17 o 
  -1  11   4      107.64       89.47      8.48 o 
   0  11   4       41.10       38.52      6.20 o 
   1  11   4       76.32       74.06      6.39 o 
   2  11   4       88.88       96.27     12.79 o 
   3  11   4        0.32        4.22      2.68 o 
 -13   1   5      168.35      147.91     28.61 o 
 -12   1   5       24.99       21.79      3.37 o 
 -11   1   5       47.81       53.95      8.25 o 
 -10   1   5       28.71       33.12      4.00 o 
  -9   1   5      221.76      235.47      9.73 o 
  -8   1   5     2448.92     2555.56     42.57 o 
  -7   1   5      589.14      597.30      9.67 o 
  -6   1   5       70.13       64.40      3.54 o 
  -5   1   5      801.14      730.96      6.15 o 
  -4   1   5     2740.09     2542.16     17.34 o 
  -3   1   5     1262.28     1187.99      9.79 o 
   0   1   5     5963.16     5827.13     41.78 o 
   1   1   5     3667.77     3698.87     35.19 o 
   2   1   5     5804.18     6098.97     42.31 o 
   3   1   5       20.36       26.75      1.54 o 
   4   1   5       75.25      132.31      7.70 o 
   5   1   5      980.51     1111.76     26.82 o 
   6   1   5       16.22       16.51      2.20 o 
   7   1   5       69.57       82.62      6.52 o 
   8   1   5      188.35      180.14     11.36 o 
   9   1   5     1114.02     1007.53     26.03 o 
  10   1   5      580.23      650.70     28.45 o 
  11   1   5      374.65      403.59     23.96 o 
  12   1   5      122.72      135.73     11.07 o 
 -13   2   5      273.40      303.35     21.28 o 
 -12   2   5       98.24       99.76     13.08 o 
 -11   2   5        9.45        7.75      2.37 o 
 -10   2   5        5.22        3.24      1.48 o 
  -9   2   5      214.17      198.33      6.07 o 
  -8   2   5     2798.70     2834.60     32.96 o 
  -7   2   5     2590.13     2500.19     21.67 o 
  -6   2   5      189.44      175.63      4.13 o 
  -5   2   5     2187.26     2115.98     15.23 o 
  -4   2   5        6.89       10.75      1.87 o 
  -3   2   5     3865.81     3821.30     30.85 o 
  -2   2   5      302.66      255.13      4.18 o 
  -1   2   5      506.63      477.57      7.02 o 
   0   2   5      669.49      576.30      7.45 o 
   1   2   5     3351.72     3128.17     32.54 o 
   2   2   5     1304.45     1266.04     17.54 o 
   3   2   5     1315.36     1369.41     14.74 o 
   4   2   5      191.27      241.64      3.93 o 
   5   2   5     2743.78     2808.33     28.48 o 
   6   2   5     3863.67     4010.53     31.40 o 
   7   2   5      846.09      831.70     17.37 o 
   8   2   5      127.25      121.33      7.10 o 
   9   2   5        0.96        4.11      2.83 o 
  10   2   5      498.44      506.64     21.06 o 
  11   2   5      644.94      685.19     38.95 o 
  12   2   5      113.32       97.89     18.43 o 
 -13   3   5       56.59       39.00      8.84 o 
 -12   3   5      245.51      249.41     10.02 o 
 -11   3   5      447.72      426.20     11.45 o 
 -10   3   5      320.83      324.85      9.99 o 
  -9   3   5     1297.71     1272.36     28.18 o 
  -8   3   5      242.23      224.47      5.70 o 
  -7   3   5      477.00      449.40      8.16 o 
  -6   3   5       70.26       58.31      4.75 o 
  -5   3   5     2024.16     2085.76     19.92 o 
  -4   3   5    11524.61    11735.26     66.95 o 
  -3   3   5     8857.14     9320.33     86.82 o 
  -2   3   5      522.45      492.02      8.02 o 
  -1   3   5     6253.88     6287.15     55.05 o 
   0   3   5     4378.53     4585.86     24.73 o 
   1   3   5      514.05      666.20      6.94 o 
   2   3   5     1187.45      984.27     11.40 o 
   3   3   5        2.64        3.47      1.14 o 
   4   3   5     1567.89     1706.17     14.30 o 
   5   3   5      419.79      449.22      5.50 o 
   6   3   5       12.78       11.21      2.06 o 
   7   3   5     1965.72     1992.74     26.96 o 
   8   3   5      402.71      370.76     20.76 o 
   9   3   5      949.28      989.27     26.60 o 
  10   3   5      987.17      975.89     42.21 o 
  11   3   5       82.81       73.37      8.76 o 
  12   3   5      146.32      187.66     20.92 o 
 -12   4   5        0.24        2.59      1.73 o 
 -11   4   5     2511.60     2703.86     23.20 o 
 -10   4   5      164.62      163.92      8.21 o 
  -9   4   5       18.04       18.64      2.39 o 
  -8   4   5     1325.92     1364.22     23.71 o 
  -7   4   5        8.54       10.17      1.77 o 
  -6   4   5     1076.38     1110.61     13.35 o 
  -5   4   5       11.49        7.25      1.37 o 
  -4   4   5     1266.40     1326.20     13.82 o 
  -3   4   5     1039.45     1016.04     15.94 o 
  -2   4   5     1706.45     1692.01     16.75 o 
  -1   4   5        0.33        1.25      1.48 o 
   0   4   5     7795.94     8179.41     45.89 o 
   1   4   5      348.52      440.64      8.41 o 
   2   4   5     3660.38     3597.79     29.69 o 
   3   4   5    11258.96    12071.40     98.87 o 
   4   4   5     3550.90     3604.70     28.97 o 
   5   4   5      826.35      859.53      9.62 o 
   6   4   5      360.11      343.43      6.37 o 
   7   4   5      518.94      519.26      8.59 o 
   8   4   5     2543.99     2656.78    101.53 o 
   9   4   5      788.69      835.07     20.76 o 
  10   4   5      122.04      135.80     13.75 o 
  11   4   5        3.91        2.47      2.30 o 
 -12   5   5      140.70      142.78     10.29 o 
 -11   5   5        6.54        5.64      1.66 o 
 -10   5   5       19.39       18.67      2.15 o 
  -9   5   5      687.18      700.58     15.15 o 
  -8   5   5      112.48      104.09      9.29 o 
  -7   5   5     1046.66     1048.19     17.72 o 
  -6   5   5      790.99      761.67     13.57 o 
  -5   5   5     1046.35     1075.70     17.98 o 
  -4   5   5      337.01      359.01      6.11 o 
  -3   5   5      182.26      161.41      5.55 o 
  -2   5   5     5314.51     5319.12     51.71 o 
  -1   5   5     5478.86     5390.08     79.33 o 
   0   5   5       22.80       45.95      5.50 o 
   1   5   5       49.18       39.87      3.67 o 
   2   5   5     1263.25     1383.47     14.82 o 
   3   5   5      578.95      560.95      9.00 o 
   4   5   5     2230.92     2346.20     21.64 o 
   5   5   5      157.90      158.47      5.49 o 
   6   5   5      558.31      515.75      9.14 o 
   7   5   5     2019.87     2189.40     44.55 o 
   8   5   5      718.85      770.34     28.15 o 
   9   5   5       70.79       69.65     11.45 o 
  10   5   5       42.56       30.89      5.72 o 
  11   5   5       28.18       40.03      8.58 o 
 -11   6   5      409.79      415.89     13.92 o 
 -10   6   5      123.51      116.39     12.03 o 
  -9   6   5       69.79       69.44      7.34 o 
  -8   6   5        0.65        1.80      1.85 o 
  -7   6   5       15.42       17.74      3.16 o 
  -6   6   5      151.18      156.05      6.33 o 
  -5   6   5      988.25      953.30     23.39 o 
  -4   6   5       10.39        8.11      2.49 o 
  -3   6   5     1414.76     1424.54     20.63 o 
  -2   6   5     1476.30     1459.12     19.97 o 
  -1   6   5      839.69      752.65     21.99 o 
   0   6   5       61.56       60.37      6.94 o 
   1   6   5       25.71       28.03      4.15 o 
   2   6   5       38.65       35.04      3.78 o 
   3   6   5     1110.72     1065.98     13.88 o 
   4   6   5      524.94      499.99      9.32 o 
   5   6   5       11.95       14.91      2.23 o 
   6   6   5        1.36        2.45      1.29 o 
   7   6   5        7.74        6.20      1.42 o 
   8   6   5      215.43      196.45     12.35 o 
   9   6   5      256.12      242.08     11.89 o 
  10   6   5       14.04       17.12      3.40 o 
 -10   7   5      171.98      160.33     11.37 o 
  -9   7   5       12.30       10.17      2.62 o 
  -8   7   5       91.96       84.52      7.08 o 
  -7   7   5       18.36       20.20      3.04 o 
  -6   7   5      700.50      652.21     19.48 o 
  -5   7   5      128.90      130.53      8.53 o 
  -4   7   5      569.56      532.99     13.44 o 
  -3   7   5      729.04      710.97     15.44 o 
  -2   7   5      128.17      122.43      7.25 o 
  -1   7   5     1850.58     1792.62     41.71 o 
   0   7   5     1589.78     1593.33     39.00 o 
   1   7   5       27.78       25.22      5.16 o 
   2   7   5      407.09      387.65     10.10 o 
   3   7   5       14.64       14.52      2.18 o 
   4   7   5        4.60       12.75      2.17 o 
   5   7   5      296.26      251.11      6.78 o 
   6   7   5       55.42       41.29      7.25 o 
   7   7   5       29.97       32.33      3.84 o 
   8   7   5        2.25       -0.15      2.22 o 
   9   7   5      115.59      135.93     16.01 o 
  -9   8   5      129.82      114.85     17.34 o 
  -8   8   5       25.41       27.45      5.54 o 
  -7   8   5       26.70       22.77      3.74 o 
  -6   8   5      121.94      128.89     19.33 o 
  -5   8   5      934.05      931.64     26.46 o 
  -4   8   5      230.44      211.95      8.00 o 
  -3   8   5       40.53       37.54      5.81 o 
  -2   8   5      281.80      241.74      7.89 o 
  -1   8   5      939.66      879.80     34.48 o 
   0   8   5       79.51       71.35      6.17 o 
   1   8   5       78.38       66.35      7.14 o 
   2   8   5      301.35      309.41     11.21 o 
   3   8   5      294.57      295.28      8.46 o 
   4   8   5      745.67      692.43     16.86 o 
   5   8   5       22.38       39.09      4.47 o 
   6   8   5       84.32       80.66      7.99 o 
   7   8   5      137.26      130.50     14.52 o 
   8   8   5      212.93      240.65     49.99 o 
  -8   9   5       38.39       34.35      5.78 o 
  -7   9   5      508.09      531.88     17.71 o 
  -6   9   5      546.17      572.08     24.85 o 
  -5   9   5        7.91        6.10      2.21 o 
  -4   9   5       80.46       74.64     11.05 o 
  -3   9   5      126.37      100.29     14.17 o 
  -2   9   5     1094.81     1119.18     29.57 o 
  -1   9   5      726.76      732.14     20.17 o 
   0   9   5      468.14      469.41     26.09 o 
   1   9   5       55.97       50.83     11.18 o 
   2   9   5       77.75       74.14     14.97 o 
   3   9   5       71.25       56.82      9.70 o 
   4   9   5      238.45      229.68      9.94 o 
   5   9   5      140.68      137.94     21.97 o 
   6   9   5      146.32      150.49      9.78 o 
   7   9   5      345.42      329.87     16.67 o 
  -6  10   5      194.80      173.27     18.54 o 
  -5  10   5      290.73      292.08     11.95 o 
  -4  10   5       53.86       56.55     10.16 o 
  -3  10   5       23.82       26.55      4.58 o 
  -2  10   5        4.08        7.27      2.06 o 
  -1  10   5      316.74      329.34     20.15 o 
   0  10   5      500.46      485.66     32.41 o 
   1  10   5      172.44      178.64      9.32 o 
   2  10   5      141.07      128.91     16.07 o 
   3  10   5     1249.94     1399.97     36.82 o 
   4  10   5      131.29      105.83     22.64 o 
   5  10   5      210.45      208.77     14.03 o 
   6  10   5      359.13      349.31     18.56 o 
  -4  11   5      564.76      616.97     22.83 o 
  -3  11   5      997.05     1050.78     35.78 o 
  -2  11   5       43.60       44.56      5.95 o 
  -1  11   5        1.95        5.28      2.02 o 
   0  11   5       32.68       33.54      4.84 o 
   1  11   5      360.24      358.71     27.54 o 
   2  11   5      370.50      292.37     32.60 o 
   3  11   5       73.66       77.18     16.06 o 
 -13   0   6       31.74       20.07      5.53 o 
 -12   0   6      723.55      768.20     33.34 o 
 -11   0   6       19.14       16.53      5.04 o 
 -10   0   6     2067.73     2172.54     69.34 o 
  -9   0   6     1973.22     2042.51     39.37 o 
  -8   0   6     1830.31     1753.52     57.26 o 
  -7   0   6      242.02      224.41      9.10 o 
  -6   0   6      600.47      569.65     11.42 o 
  -5   0   6     5376.05     5143.04    177.41 o 
  -4   0   6     2950.36     2661.96     40.57 o 
  -3   0   6      972.06      871.65     14.86 o 
  -2   0   6     1354.44     1364.02     37.65 o 
  -1   0   6       31.19       53.10      4.82 o 
   0   0   6     2726.08     3016.58     32.70 o 
   1   0   6     3474.78     3873.22     39.63 o 
   2   0   6    13241.52    14096.88    319.45 o 
   3   0   6        2.85        6.32      2.28 o 
   4   0   6     5126.40     5126.64     62.41 o 
   5   0   6     5683.72     5911.87     94.98 o 
   6   0   6     1015.34     1012.79     26.40 o 
   7   0   6      484.55      503.22     19.47 o 
   8   0   6      609.56      669.20     25.53 o 
   9   0   6     3022.39     3206.60     51.80 o 
  10   0   6     1796.80     1959.06     82.63 o 
  11   0   6     1124.45     1101.07     75.10 o 
  12   0   6       24.96       24.18      4.70 o 
 -13   1   6      534.67      565.29     21.44 o 
 -12   1   6        9.07        6.84      2.07 o 
 -11   1   6      425.28      428.46     17.31 o 
 -10   1   6       74.15       74.55      9.73 o 
  -9   1   6      176.21      156.64      6.44 o 
  -8   1   6      469.36      434.59      7.43 o 
  -7   1   6        3.29        3.79      0.89 o 
  -6   1   6     5532.14     5475.76     36.49 o 
  -5   1   6     5823.01     5654.94     39.35 o 
  -4   1   6      329.80      305.11      6.19 o 
  -3   1   6      815.76      736.52      7.25 o 
  -2   1   6     3442.69     3513.71     41.71 o 
  -1   1   6      264.55      224.29      4.86 o 
   0   1   6      480.46      403.13      8.31 o 
   1   1   6        4.85       25.17      2.08 o 
   2   1   6     3301.96     3505.90     18.64 o 
   3   1   6     5769.39     6211.83     88.74 o 
   4   1   6       19.41       22.27      3.02 o 
   5   1   6     1900.10     1970.08     27.30 o 
   6   1   6     1941.40     1972.26     26.28 o 
   7   1   6       46.40       37.28      5.40 o 
   8   1   6      539.10      550.96     24.19 o 
   9   1   6      134.27      129.40      9.27 o 
  10   1   6       48.29       39.12      6.48 o 
  11   1   6      216.99      213.41     17.26 o 
  12   1   6       50.51       64.10      8.59 o 
 -13   2   6      246.28      249.57     14.72 o 
 -12   2   6      570.71      585.24     20.48 o 
 -11   2   6       32.29       26.34      3.26 o 
 -10   2   6       73.92       89.46      5.40 o 
  -9   2   6        9.68       12.55      2.87 o 
  -8   2   6      524.52      466.22      8.33 o 
  -7   2   6     1894.80     1880.70     26.04 o 
  -6   2   6        6.27        5.38      1.48 o 
  -5   2   6     2065.68     2145.62     20.44 o 
  -4   2   6     4693.94     4781.39     26.01 o 
  -3   2   6     6731.02     6945.96     39.95 o 
  -2   2   6      499.30      524.58      6.37 o 
  -1   2   6      797.42      687.09      8.48 o 
   0   2   6        2.87        1.69      0.96 o 
   1   2   6     2843.77     2988.26     17.00 o 
   2   2   6      287.51      245.79      4.44 o 
   3   2   6     1343.86     1444.52     13.77 o 
   4   2   6      575.60      489.72      7.21 o 
   5   2   6      495.54      508.58      7.22 o 
   6   2   6        2.81        4.16      1.49 o 
   7   2   6      170.21      193.67     13.28 o 
   8   2   6       15.23       19.03      3.86 o 
   9   2   6      328.26      333.97     15.29 o 
  10   2   6       19.68       31.61      5.03 o 
  11   2   6       31.28       33.25      4.99 o 
  12   2   6      148.72      130.18     20.52 o 
 -12   3   6      165.10      153.23      8.82 o 
 -11   3   6       14.99       14.32      3.42 o 
 -10   3   6     1309.20     1292.68     25.75 o 
  -9   3   6        0.89        0.17      1.85 o 
  -8   3   6       74.77       75.92      5.24 o 
  -7   3   6        7.23        5.62      1.61 o 
  -6   3   6        6.08       10.91      6.40 o 
  -5   3   6       79.06       97.44      4.04 o 
  -4   3   6     1474.34     1495.80     15.71 o 
  -3   3   6      220.54      181.17      4.06 o 
  -2   3   6     3053.59     2966.85     31.60 o 
  -1   3   6      716.92      682.38     13.89 o 
   0   3   6     1722.37     1773.82     15.31 o 
   1   3   6      721.13      626.95      6.00 o 
   2   3   6     6952.13     7507.73     55.67 o 
   3   3   6     1924.14     1940.89     26.11 o 
   4   3   6      876.20      874.87      8.97 o 
   5   3   6     2471.24     2610.07     19.82 o 
   6   3   6      734.24      711.20      9.30 o 
   7   3   6      537.07      530.50     13.14 o 
   8   3   6      205.53      198.02     11.48 o 
   9   3   6      111.36      111.75      9.28 o 
  10   3   6        3.08        3.69      1.78 o 
  11   3   6      284.01      328.53     15.48 o 
 -12   4   6       43.15       36.04      4.02 o 
 -11   4   6      198.41      195.92      9.19 o 
 -10   4   6      368.36      386.38     10.63 o 
  -9   4   6       88.86      103.27      6.14 o 
  -8   4   6        9.32       10.44      1.70 o 
  -7   4   6        6.63        9.29      2.02 o 
  -6   4   6      398.49      436.32      8.38 o 
  -5   4   6      205.83      227.43      6.13 o 
  -4   4   6      485.82      441.39     10.44 o 
  -3   4   6     2032.80     2028.06     38.35 o 
  -2   4   6      107.32      104.79      4.80 o 
  -1   4   6      625.08      645.75      5.08 o 
   0   4   6        1.11        3.79      3.26 o 
   1   4   6      144.55      168.16      4.45 o 
   2   4   6        0.22        0.77      0.99 o 
   3   4   6      393.33      377.30      5.35 o 
   4   4   6      935.34      993.71     11.06 o 
   5   4   6       29.72       23.58      2.12 o 
   6   4   6       63.46       43.80      3.96 o 
   7   4   6      602.23      588.32     11.91 o 
   8   4   6      261.76      271.64     16.26 o 
   9   4   6      422.37      412.23     14.90 o 
  10   4   6       91.02       76.98     10.73 o 
  11   4   6        3.04        4.65      2.24 o 
 -12   5   6        5.32        4.50      2.79 o 
 -11   5   6       36.75       27.67      4.41 o 
 -10   5   6      601.85      610.75     16.37 o 
  -9   5   6      263.87      267.78      9.00 o 
  -8   5   6      749.40      735.90     18.21 o 
  -7   5   6       53.82       47.87      5.79 o 
  -6   5   6      102.62       99.07      5.84 o 
  -5   5   6      104.85      115.43      6.65 o 
  -4   5   6       13.63       15.95      2.81 o 
  -3   5   6      109.09      101.49      5.23 o 
  -2   5   6      481.77      468.05      9.49 o 
  -1   5   6     1200.33     1221.49     26.04 o 
   0   5   6      844.81      797.10     11.57 o 
   1   5   6      917.36      934.47     11.16 o 
   2   5   6      693.26      735.65     10.16 o 
   3   5   6      708.64      744.94      9.09 o 
   4   5   6      357.40      336.03      7.97 o 
   5   5   6       51.37       61.80      5.28 o 
   6   5   6     1747.84     1779.44     24.20 o 
   7   5   6        6.02        6.00      2.43 o 
   8   5   6      640.34      663.19     21.62 o 
   9   5   6      147.84      121.88     17.97 o 
  10   5   6        4.90        3.91      1.99 o 
  11   5   6      241.53      261.03     18.99 o 
 -11   6   6      270.40      285.58     13.67 o 
 -10   6   6       78.94       68.28      6.87 o 
  -9   6   6      453.37      454.26     13.08 o 
  -8   6   6       65.05       68.51      8.28 o 
  -7   6   6     1928.63     2009.03     50.32 o 
  -6   6   6      457.91      472.93     14.88 o 
  -5   6   6       59.35       53.95      7.81 o 
  -4   6   6      130.16      116.09     15.15 o 
  -3   6   6      872.28      873.91     17.99 o 
  -2   6   6     3587.69     3499.52     36.59 o 
  -1   6   6     1545.28     1503.43     25.84 o 
   0   6   6     1318.67     1355.01     16.46 o 
   1   6   6      828.65      837.31     18.23 o 
   2   6   6     3481.80     3596.89     46.15 o 
   3   6   6      329.38      313.61      6.59 o 
   4   6   6       19.16       26.98      3.90 o 
   5   6   6      178.46      165.68      7.81 o 
   6   6   6     1868.75     1865.39     40.31 o 
   7   6   6     3092.35     3443.42    100.40 o 
   8   6   6      162.95      179.72     14.61 o 
   9   6   6      223.52      234.24     18.47 o 
  10   6   6        5.83        4.98      3.06 o 
 -10   7   6      314.47      321.62     13.37 o 
  -9   7   6       75.79       67.96      6.12 o 
  -8   7   6      563.19      587.95     15.75 o 
  -7   7   6      170.90      145.66      9.48 o 
  -6   7   6     2533.47     2585.00     80.39 o 
  -5   7   6     1145.86     1210.53     38.28 o 
  -4   7   6      187.45      184.53     10.99 o 
  -3   7   6     1598.15     1644.56     40.89 o 
  -2   7   6     3064.74     3191.63     47.76 o 
  -1   7   6      122.20      107.66      8.68 o 
   0   7   6      788.34      741.19     27.14 o 
   1   7   6      134.60      117.55      8.24 o 
   2   7   6     1043.60     1090.64     20.86 o 
   3   7   6     4848.07     4949.10     67.68 o 
   4   7   6      395.02      420.35     10.22 o 
   5   7   6       41.11       61.88      5.41 o 
   6   7   6      317.95      339.49      8.71 o 
   7   7   6      101.98       93.71     21.12 o 
   8   7   6      509.55      529.52     17.02 o 
   9   7   6       38.81       36.68      8.41 o 
  -9   8   6        8.18        6.14      2.58 o 
  -8   8   6        2.66        3.06      2.12 o 
  -7   8   6      537.19      569.30     18.68 o 
  -6   8   6      408.98      392.73     14.83 o 
  -5   8   6      434.80      426.04     17.69 o 
  -4   8   6      309.26      283.03     11.84 o 
  -3   8   6      464.16      456.09     16.64 o 
  -2   8   6      852.11      835.82     22.43 o 
  -1   8   6      445.32      443.60     12.95 o 
   0   8   6        4.75        4.56      2.54 o 
   1   8   6      589.68      633.30     21.12 o 
   2   8   6     1047.64     1086.59     34.56 o 
   3   8   6       81.31       79.27     11.38 o 
   4   8   6      452.43      482.84     14.05 o 
   5   8   6      174.77      190.78      7.24 o 
   6   8   6      518.29      514.17     16.61 o 
   7   8   6       78.91       84.65     26.94 o 
   8   8   6       30.39       26.30     11.50 o 
  -8   9   6       60.32       60.76      8.46 o 
  -7   9   6       11.52       14.92      2.71 o 
  -6   9   6        3.97        5.42      2.18 o 
  -5   9   6       61.77       61.18      9.87 o 
  -4   9   6      185.85      178.72      9.71 o 
  -3   9   6       54.08       49.28     10.05 o 
  -2   9   6        0.60        3.19      2.39 o 
  -1   9   6      357.49      341.59     12.06 o 
   0   9   6     1587.68     1670.15     35.86 o 
   1   9   6      707.78      759.70     21.62 o 
   2   9   6       91.48       81.90      5.65 o 
   3   9   6       73.53       67.95      7.78 o 
   4   9   6       16.76       15.83      3.81 o 
   5   9   6      254.64      262.02     12.73 o 
   6   9   6      137.71      140.00     12.35 o 
   7   9   6       87.05       87.04     31.65 o 
  -6  10   6      158.55      150.62     12.97 o 
  -5  10   6      256.89      235.83     11.31 o 
  -4  10   6      384.63      396.70     15.01 o 
  -3  10   6      225.32      203.64     19.30 o 
  -2  10   6       53.21       65.17      9.56 o 
  -1  10   6       43.23       38.26      6.47 o 
   0  10   6       28.03       25.64      5.53 o 
   1  10   6      194.95      173.33     11.45 o 
   2  10   6       20.44       20.54      4.03 o 
   3  10   6       82.09       86.76     11.24 o 
   4  10   6        9.53       16.90      3.70 o 
   5  10   6      116.40      114.92     26.46 o 
  -3  11   6       78.27       70.59     12.52 o 
  -2  11   6        0.06       -0.09      2.39 o 
  -1  11   6        0.07       -1.18      2.97 o 
   0  11   6        6.77        6.43      3.20 o 
   1  11   6        5.38        4.40      3.00 o 
   2  11   6        3.19        0.86      2.67 o 
 -13   1   7       16.09        9.52      2.38 o 
 -12   1   7       14.57        9.06      2.36 o 
 -11   1   7      249.39      269.38     15.99 o 
 -10   1   7      836.59      845.56     20.86 o 
  -9   1   7     1117.43     1122.83     19.71 o 
  -8   1   7      356.64      321.48     11.51 o 
  -7   1   7      100.72       73.13      3.85 o 
  -6   1   7       28.23       17.49     11.35 o 
  -5   1   7      422.21      396.53     10.60 o 
  -4   1   7     1529.16     1494.81     12.79 o 
  -3   1   7      635.24      638.50     11.73 o 
  -2   1   7     1904.07     1840.35     17.56 o 
  -1   1   7      718.97      615.01     11.80 o 
   0   1   7       31.17       27.04      3.36 o 
   1   1   7      200.81      192.96      6.42 o 
   2   1   7      502.45      551.71      7.76 o 
   3   1   7     1371.33     1315.28     19.38 o 
   4   1   7     4282.81     4348.44     49.92 o 
   5   1   7      251.66      242.99      9.55 o 
   6   1   7      498.94      510.04     10.18 o 
   7   1   7        0.63        4.08      1.84 o 
   8   1   7      719.44      728.38     32.99 o 
   9   1   7      201.02      217.45      9.27 o 
  10   1   7      146.06      161.36      9.24 o 
  11   1   7       67.34       65.71     11.53 o 
  12   1   7        0.34       -0.28      3.84 o 
 -13   2   7      135.96      113.60     18.38 o 
 -12   2   7       35.92       28.71      4.74 o 
 -11   2   7      137.10      136.07      7.56 o 
 -10   2   7       90.15       88.00      6.59 o 
  -9   2   7      130.32      123.13      6.74 o 
  -8   2   7      104.89       99.54      7.61 o 
  -7   2   7      780.04      786.34     11.45 o 
  -6   2   7     2983.72     2980.11     28.99 o 
  -5   2   7     4941.54     4831.88     40.90 o 
  -4   2   7      904.54      834.71      8.79 o 
  -3   2   7      515.92      487.03      8.43 o 
  -2   2   7      353.55      315.10      4.86 o 
  -1   2   7     1774.89     1555.98     13.29 o 
   0   2   7     3076.16     2886.38     26.27 o 
   1   2   7     3836.29     3965.64     36.56 o 
   2   2   7      238.31      236.62      4.29 o 
   3   2   7     1617.77     1700.92     13.44 o 
   4   2   7        0.68        5.54      1.93 o 
   5   2   7     1511.18     1557.99     18.18 o 
   6   2   7     1038.52     1023.66     18.18 o 
   7   2   7     1924.07     1966.81     49.31 o 
   8   2   7     1064.77     1118.79     32.93 o 
   9   2   7      152.37      154.44     16.87 o 
  10   2   7      160.94      162.43     12.03 o 
  11   2   7       11.19        7.21      2.54 o 
 -12   3   7       52.49       46.13      5.48 o 
 -11   3   7      302.97      299.11     10.80 o 
 -10   3   7       16.32       15.35      2.18 o 
  -9   3   7     1428.67     1467.95     32.01 o 
  -8   3   7      243.41      230.34      7.09 o 
  -7   3   7     2707.57     2716.85     23.15 o 
  -6   3   7      101.62       74.06      4.44 o 
  -5   3   7       15.85       24.94      3.83 o 
  -4   3   7     3733.40     3901.26     40.26 o 
  -3   3   7      850.41      845.80      9.49 o 
  -2   3   7     3337.31     3283.88     20.79 o 
  -1   3   7     1608.73     1608.90     14.33 o 
   0   3   7     4806.79     5117.58     68.16 o 
   1   3   7     4826.30     4735.47     31.17 o 
   2   3   7     7240.15     7786.67     63.24 o 
   3   3   7       33.75       30.25      3.90 o 
   4   3   7     1991.29     2069.71     17.58 o 
   5   3   7       54.36       55.73      3.59 o 
   6   3   7     1319.61     1234.93     21.24 o 
   7   3   7      523.41      556.15     17.00 o 
   8   3   7       93.39       83.51      6.30 o 
   9   3   7     1638.78     1611.02     44.83 o 
  10   3   7      584.96      553.17     24.06 o 
  11   3   7       11.97       15.16      3.47 o 
 -12   4   7       82.78       81.07      6.71 o 
 -11   4   7      901.60      903.16     17.16 o 
 -10   4   7        0.92        2.87      1.52 o 
  -9   4   7      293.51      303.57      7.91 o 
  -8   4   7     1055.37     1068.37     19.27 o 
  -7   4   7       14.24       16.14      2.44 o 
  -6   4   7      969.81     1008.70     11.67 o 
  -5   4   7        2.05        3.29      3.79 o 
  -4   4   7      178.10      156.40      3.79 o 
  -3   4   7     1929.20     1808.74     32.39 o 
  -2   4   7     5682.73     5559.54     94.45 o 
  -1   4   7        1.22        3.58      1.63 o 
   0   4   7     2114.15     2163.84     24.92 o 
   1   4   7      309.95      358.87      6.50 o 
   2   4   7     4851.79     5100.41     69.55 o 
   3   4   7     1884.52     1856.11     18.12 o 
   4   4   7      373.93      345.31      5.39 o 
   5   4   7     1514.13     1550.54     18.95 o 
   6   4   7      360.93      355.02      7.90 o 
   7   4   7      260.38      267.05     12.07 o 
   8   4   7      494.95      526.44     20.41 o 
   9   4   7      408.47      394.17     17.53 o 
  10   4   7      143.18      158.24     16.54 o 
  11   4   7      621.38      665.51     27.00 o 
 -12   5   7     1134.37     1191.30     33.76 o 
 -11   5   7       27.17       25.97      3.61 o 
 -10   5   7        1.87       -0.12      1.86 o 
  -9   5   7       92.66       83.18      6.29 o 
  -8   5   7      653.45      651.66     16.44 o 
  -7   5   7     1756.53     1869.07     28.89 o 
  -6   5   7        2.04        3.12      1.66 o 
  -5   5   7       92.28       79.79      4.07 o 
  -4   5   7      295.06      303.08      5.15 o 
  -3   5   7      257.41      232.77      7.10 o 
  -2   5   7      826.11      836.69     13.06 o 
  -1   5   7     1927.68     1987.68     30.56 o 
   0   5   7     2006.72     2128.97     20.64 o 
   1   5   7     3416.82     3553.91     31.98 o 
   2   5   7     3029.31     3176.68     26.33 o 
   3   5   7       42.44       48.99      4.28 o 
   4   5   7      417.27      390.64      7.47 o 
   5   5   7     2974.56     3063.09     36.99 o 
   6   5   7      944.74      976.90     30.00 o 
   7   5   7     1393.14     1523.61     38.23 o 
   8   5   7      484.47      455.23     16.28 o 
   9   5   7       38.34       55.81      9.47 o 
  10   5   7       28.14       25.39      4.00 o 
 -11   6   7       37.82       39.46      6.86 o 
 -10   6   7       11.46       11.72      2.75 o 
  -9   6   7      120.36      118.95      7.56 o 
  -8   6   7      226.55      222.78      7.48 o 
  -7   6   7      126.39      103.45     10.34 o 
  -6   6   7       46.19       44.84      6.56 o 
  -5   6   7      292.12      275.04      9.81 o 
  -4   6   7       13.66       10.43      2.51 o 
  -3   6   7     1165.11     1199.60     16.17 o 
  -2   6   7       35.38       32.12      4.60 o 
  -1   6   7       44.15       43.62      6.27 o 
   0   6   7      181.37      174.93      5.58 o 
   1   6   7       41.36       49.82      5.18 o 
   2   6   7      539.24      533.09      9.38 o 
   3   6   7     1346.04     1384.10     20.14 o 
   4   6   7      557.60      523.25     11.02 o 
   5   6   7        0.67        3.05      1.09 o 
   6   6   7       54.06       60.23      9.65 o 
   7   6   7       73.49       59.29     11.38 o 
   8   6   7       34.28       36.97      7.40 o 
   9   6   7        9.84       12.29      2.89 o 
  10   6   7       15.06       17.71      3.92 o 
 -10   7   7       15.88       19.46      3.90 o 
  -9   7   7        7.62        5.08      2.17 o 
  -8   7   7        0.20        2.88      1.75 o 
  -7   7   7      133.38      123.61      8.56 o 
  -6   7   7       18.20       14.47      2.95 o 
  -5   7   7        1.19        4.15      2.92 o 
  -4   7   7       64.28       69.70     12.69 o 
  -3   7   7        0.01        5.00      3.74 o 
  -2   7   7       68.28       71.26      7.30 o 
  -1   7   7      520.25      494.85     20.09 o 
   0   7   7      104.45      105.17     12.44 o 
   1   7   7       60.98       66.99      6.05 o 
   2   7   7      194.50      181.64      8.35 o 
   3   7   7      352.79      331.79      9.26 o 
   4   7   7       94.86      107.25      7.02 o 
   5   7   7      410.74      405.68     14.30 o 
   6   7   7       98.37       94.88     10.72 o 
   7   7   7        5.13        9.20      5.89 o 
   8   7   7       30.53       27.58     10.05 o 
   9   7   7      166.43      142.55     31.52 o 
  -9   8   7      133.26      135.46      8.29 o 
  -8   8   7       74.04       95.70      9.18 o 
  -7   8   7        5.96        3.59      2.81 o 
  -6   8   7      118.39      108.72     13.38 o 
  -5   8   7      206.19      179.63     11.06 o 
  -4   8   7        4.10        2.94      2.17 o 
  -3   8   7     1291.64     1344.63     35.26 o 
  -2   8   7     1246.26     1247.01     32.31 o 
  -1   8   7      769.96      737.97     22.80 o 
   0   8   7       18.91       25.94      4.59 o 
   1   8   7       48.73       47.58      5.90 o 
   2   8   7     1000.78     1026.05     33.88 o 
   3   8   7      468.00      455.92     14.08 o 
   4   8   7       29.24       28.55      4.65 o 
   5   8   7      116.77      110.63      7.41 o 
   6   8   7       18.57       18.46      6.79 o 
   7   8   7       27.60       37.67     15.50 o 
   8   8   7       28.63       39.53     14.32 o 
  -8   9   7      120.50      111.72     12.11 o 
  -7   9   7      201.62      202.21     12.48 o 
  -6   9   7      277.18      300.15     15.27 o 
  -5   9   7       98.60       93.29     13.92 o 
  -4   9   7      718.06      741.62     26.90 o 
  -3   9   7      102.18       98.96     14.89 o 
  -2   9   7      324.98      334.74     11.73 o 
  -1   9   7       25.44       23.49      4.50 o 
   0   9   7       61.76       66.46      7.05 o 
   1   9   7     1282.92     1356.99     37.27 o 
   2   9   7      215.38      223.91     13.55 o 
   3   9   7        0.33        3.43      1.84 o 
   4   9   7       18.17       18.23      3.50 o 
   5   9   7        9.22        8.43      3.34 o 
   6   9   7      107.29       84.91     17.75 o 
  -6  10   7      233.77      191.86     31.90 o 
  -5  10   7      203.65      178.13     17.46 o 
  -4  10   7      145.11      144.94     15.52 o 
  -3  10   7      713.29      743.41     18.89 o 
  -2  10   7       79.38       76.79     11.94 o 
  -1  10   7        6.35        8.10      2.51 o 
   0  10   7      144.57      148.41     12.13 o 
   1  10   7        0.43        1.97      2.10 o 
   2  10   7      233.24      272.69     13.96 o 
   3  10   7       16.88       18.16      5.52 o 
   4  10   7      139.13      157.18     12.15 o 
   5  10   7      781.71      853.59     34.90 o 
  -3  11   7        0.65        1.48      2.30 o 
  -2  11   7      384.95      386.54     27.65 o 
  -1  11   7      402.96      431.66     26.38 o 
   0  11   7       29.43       21.42      3.84 o 
   1  11   7        1.70        3.92      2.23 o 
 -13   0   8      322.42      325.67     33.46 o 
 -12   0   8      116.63      127.23     22.96 o 
 -11   0   8      514.71      527.86     27.53 o 
 -10   0   8     1558.48     1684.73     52.12 o 
  -9   0   8      181.22      191.42     20.91 o 
  -8   0   8       73.17       89.91      8.84 o 
  -7   0   8      164.38      178.26      8.56 o 
  -6   0   8      542.63      577.31     27.54 o 
  -5   0   8        3.14        5.24      1.92 o 
  -4   0   8     2200.00     2071.91     55.44 o 
  -3   0   8      948.62     1110.59     35.36 o 
  -1   0   8     1272.57     1117.90     25.40 o 
   0   0   8      745.73      932.48     14.98 o 
   1   0   8      270.40      298.13      9.82 o 
   2   0   8      900.00      791.93     13.94 o 
   3   0   8     9935.04    10531.88    160.18 o 
   4   0   8     8230.28     8414.88     47.49 o 
   5   0   8      893.41      890.96     20.13 o 
   6   0   8       75.51       89.11     22.62 o 
   7   0   8      532.97      563.47     20.19 o 
   8   0   8       28.17       23.90      8.75 o 
   9   0   8      578.83      571.19     26.76 o 
  10   0   8      251.07      235.89     17.86 o 
  11   0   8       67.10       51.75     10.02 o 
 -13   1   8       18.06       17.37      3.39 o 
 -12   1   8      331.07      349.42     15.75 o 
 -11   1   8      640.91      693.65     20.74 o 
 -10   1   8      207.52      216.20     15.81 o 
  -9   1   8        5.83        7.60      3.50 o 
  -8   1   8      139.99      135.62      8.61 o 
  -7   1   8     1678.92     1692.46     16.52 o 
  -6   1   8     1450.23     1409.65     19.31 o 
  -5   1   8     1957.83     1924.70     19.10 o 
  -4   1   8      374.00      399.22      9.49 o 
  -3   1   8    21175.69    21343.46    543.62 o 
  -2   1   8      983.12     1062.88     13.87 o 
  -1   1   8     2726.15     2411.68     22.17 o 
   0   1   8     2374.79     2377.33     67.46 o 
   1   1   8     1151.01     1223.20     58.93 o 
   2   1   8     4890.52     5267.24     44.58 o 
   3   1   8       12.33        5.57      0.93 o 
   4   1   8      225.60      220.37      6.63 o 
   5   1   8      156.53      151.89      5.36 o 
   6   1   8       67.18       48.26      5.91 o 
   7   1   8      303.80      349.29     19.79 o 
   8   1   8     4160.76     3981.63     61.98 o 
   9   1   8      348.02      340.67     15.42 o 
  10   1   8        1.11        2.56      1.51 o 
  11   1   8        1.62        2.96      1.52 o 
 -12   2   8        3.02        1.62      1.78 o 
 -11   2   8      198.99      194.93      9.38 o 
 -10   2   8      833.19      839.05     20.98 o 
  -9   2   8        2.45        0.80      1.61 o 
  -8   2   8      987.89     1025.03     16.11 o 
  -7   2   8      825.85      801.84     12.65 o 
  -6   2   8        8.44        3.60      2.24 o 
  -5   2   8     4594.21     4663.62     42.21 o 
  -4   2   8      727.53      685.34      9.04 o 
  -3   2   8      749.14      790.94      8.20 o 
  -2   2   8      622.14      615.37      6.71 o 
  -1   2   8       33.86       29.88      3.76 o 
   0   2   8        9.95       18.38      1.90 o 
   1   2   8     8569.62     9195.65     73.96 o 
   2   2   8     2534.91     2549.84     21.12 o 
   3   2   8       30.51       41.94      3.05 o 
   4   2   8       17.69       19.51      1.79 o 
   5   2   8      163.95      153.58      4.09 o 
   6   2   8     1441.22     1391.54     24.60 o 
   7   2   8      161.89      137.65     12.37 o 
   8   2   8      182.41      170.66     10.70 o 
   9   2   8      267.20      261.56      9.08 o 
  10   2   8       97.94      101.50     17.21 o 
  11   2   8      149.10      174.85     15.55 o 
 -12   3   8        5.38        2.98      1.96 o 
 -11   3   8      233.38      218.74     10.26 o 
 -10   3   8      427.33      415.21     11.69 o 
  -9   3   8      671.22      651.86     15.94 o 
  -8   3   8      658.75      620.16     10.28 o 
  -7   3   8       28.38       23.64      3.67 o 
  -6   3   8      364.97      373.68      8.30 o 
  -5   3   8      112.53       91.28      7.92 o 
  -4   3   8     2050.55     2047.87     35.94 o 
  -3   3   8      468.80      419.73      7.58 o 
  -2   3   8      339.38      330.89     10.25 o 
  -1   3   8      304.54      286.33      6.62 o 
   0   3   8     1051.97     1123.56     13.52 o 
   1   3   8      601.02      679.84     13.12 o 
   2   3   8      345.62      326.98      6.11 o 
   3   3   8      237.23      251.37      3.83 o 
   4   3   8     1351.32     1370.82     11.59 o 
   5   3   8       50.50       61.75      4.99 o 
   6   3   8     2235.24     2374.55     38.06 o 
   7   3   8       44.39       54.93      7.70 o 
   8   3   8       19.05       21.36      3.70 o 
   9   3   8      203.52      244.83     19.74 o 
  10   3   8      256.97      261.15     18.17 o 
  11   3   8      253.80      295.45     24.67 o 
 -12   4   8       58.29       63.23      6.30 o 
 -11   4   8       58.11       52.22      6.66 o 
 -10   4   8      260.87      249.93     13.15 o 
  -9   4   8        4.14        3.13      2.12 o 
  -8   4   8      193.27      207.68      7.51 o 
  -7   4   8      335.94      342.77      9.51 o 
  -6   4   8       45.19       42.37      6.27 o 
  -5   4   8       24.03       45.26     11.14 o 
  -4   4   8      184.04      179.31      3.96 o 
  -3   4   8      598.93      596.91      9.22 o 
  -2   4   8     1222.44     1156.45     16.80 o 
  -1   4   8     1012.90      971.93     12.79 o 
   0   4   8      184.16      151.97      5.31 o 
   1   4   8       80.92       83.93      2.26 o 
   2   4   8        0.28        1.53      1.37 o 
   3   4   8      253.45      247.42      4.37 o 
   4   4   8      244.74      234.64      5.38 o 
   5   4   8      344.74      323.13      6.34 o 
   6   4   8       23.53       30.99      5.24 o 
   7   4   8      235.35      237.90     11.33 o 
   8   4   8      375.49      359.28     12.59 o 
   9   4   8       27.10       18.24      3.35 o 
  10   4   8        0.51        0.85      2.30 o 
 -11   5   8        3.44        3.30      1.89 o 
 -10   5   8      296.31      307.96     13.81 o 
  -9   5   8       64.67       60.49      5.35 o 
  -8   5   8      619.80      612.44     19.36 o 
  -7   5   8       12.45        9.60      1.69 o 
  -6   5   8      237.92      237.60      7.45 o 
  -5   5   8      267.70      258.64      8.79 o 
  -4   5   8      174.98      169.09      6.97 o 
  -3   5   8      175.72      172.42      7.68 o 
  -2   5   8       34.97       33.17      6.21 o 
  -1   5   8      200.92      214.47      8.84 o 
   0   5   8      199.31      169.77      5.04 o 
   1   5   8       12.10        9.85      1.69 o 
   2   5   8      731.73      716.30      9.16 o 
   3   5   8       26.03       25.77      4.58 o 
   4   5   8      285.43      281.14      6.32 o 
   5   5   8      133.58      132.55      6.20 o 
   6   5   8      269.92      269.94     14.02 o 
   7   5   8       49.03       44.46      8.97 o 
   8   5   8      303.73      282.17     15.06 o 
   9   5   8       98.01      103.19      9.16 o 
  10   5   8      130.89      118.90     18.49 o 
 -11   6   8      117.84      109.82      9.48 o 
 -10   6   8      199.01      195.00     11.67 o 
  -9   6   8       52.06       53.87      5.83 o 
  -8   6   8       96.64       92.03      8.65 o 
  -7   6   8      725.42      723.88     21.25 o 
  -6   6   8      268.00      251.55     13.13 o 
  -5   6   8      799.90      827.88     19.11 o 
  -4   6   8      846.90      852.23     22.54 o 
  -3   6   8      422.69      414.32     11.32 o 
  -2   6   8        4.98        5.92      2.44 o 
  -1   6   8      449.95      433.58     12.98 o 
   0   6   8     1139.65     1092.07     27.37 o 
   1   6   8     3520.37     3715.14     80.12 o 
   2   6   8      620.10      658.71     14.02 o 
   3   6   8      280.96      270.13      8.12 o 
   4   6   8      130.43      115.81      7.04 o 
   5   6   8      110.14       88.76      5.38 o 
   6   6   8     1022.59     1123.35     55.75 o 
   7   6   8      637.44      722.53     24.32 o 
   8   6   8        9.51       13.70      6.23 o 
   9   6   8      133.03      124.82     42.32 o 
 -10   7   8       59.68       69.29      7.26 o 
  -9   7   8      651.37      716.46     39.51 o 
  -8   7   8      845.67      867.65     29.27 o 
  -7   7   8        0.68        5.89      2.72 o 
  -6   7   8       75.87       69.72     11.29 o 
  -5   7   8      214.29      222.78     12.56 o 
  -4   7   8     1154.87     1161.83     31.04 o 
  -3   7   8     6176.27     6613.27     69.24 o 
  -2   7   8       25.12       20.53      4.01 o 
  -1   7   8      659.25      626.60     24.22 o 
   0   7   8      845.87      865.53     30.78 o 
   1   7   8       27.39       27.66     10.27 o 
   2   7   8      615.12      611.46     17.20 o 
   3   7   8       32.07       43.05      5.54 o 
   4   7   8      107.85      127.09      7.57 o 
   5   7   8      445.13      460.84     12.56 o 
   6   7   8      330.43      339.45     25.27 o 
   7   7   8        3.71       -0.30      2.77 o 
   8   7   8      244.13      262.06     64.73 o 
  -9   8   8       24.74       21.42      3.64 o 
  -8   8   8      267.54      287.71     16.01 o 
  -7   8   8      567.96      556.21     20.24 o 
  -6   8   8      105.33       95.16      7.65 o 
  -5   8   8      281.32      274.69     12.50 o 
  -4   8   8      364.18      357.68     11.48 o 
  -3   8   8        0.41        0.51      2.87 o 
  -2   8   8      561.78      552.83     16.73 o 
  -1   8   8       28.37       25.64      6.48 o 
   0   8   8      697.15      673.53     30.15 o 
   1   8   8     1264.31     1325.02     47.30 o 
   2   8   8      828.10      759.39     32.30 o 
   3   8   8        7.10       11.98      2.74 o 
   4   8   8      467.58      507.73     14.48 o 
   5   8   8       18.27       20.05      4.77 o 
   6   8   8      348.64      341.05     21.28 o 
   7   8   8      166.21      163.17     50.11 o 
  -7   9   8      397.55      374.91     18.92 o 
  -6   9   8      257.87      250.47     18.13 o 
  -5   9   8       53.62       60.87      9.77 o 
  -4   9   8      895.82      897.63     27.39 o 
  -3   9   8      462.51      493.37     16.56 o 
  -2   9   8      300.85      290.62     13.12 o 
  -1   9   8       14.92       21.03      4.62 o 
   0   9   8        8.64        8.38      1.96 o 
   1   9   8      130.75      119.66     13.08 o 
   2   9   8      871.55      880.30     31.49 o 
   3   9   8      237.17      265.58      9.54 o 
   4   9   8        2.65        2.65      1.61 o 
   5   9   8      155.24      151.95     10.00 o 
   6   9   8        4.16        9.37      7.88 o 
  -6  10   8        2.83        4.31      2.01 o 
  -5  10   8       14.82       13.71      3.73 o 
  -4  10   8        0.14        4.23      2.22 o 
  -3  10   8       17.29       12.45      3.18 o 
  -2  10   8      118.60      123.28     15.87 o 
  -1  10   8      241.18      251.79     10.27 o 
   0  10   8      305.49      306.28     20.76 o 
   1  10   8       69.57       74.78     13.74 o 
   2  10   8      320.06      357.93     17.68 o 
   3  10   8      339.29      347.84     20.96 o 
   4  10   8      144.60      144.90     10.24 o 
  -1  11   8       18.83       22.08      4.31 o 
   0  11   8        0.89        0.78      3.66 o 
 -12   1   9      134.46      139.79     17.22 o 
 -11   1   9        0.87        2.95      1.95 o 
 -10   1   9       27.49       18.98      3.15 o 
  -9   1   9      270.53      259.38     10.68 o 
  -8   1   9      918.02      899.95     15.03 o 
  -7   1   9      544.18      513.39      9.10 o 
  -6   1   9      593.31      561.12      8.80 o 
  -5   1   9        1.97        4.62      2.17 o 
  -4   1   9     3156.00     3317.48     29.17 o 
  -3   1   9     8050.29     8110.52     61.11 o 
  -2   1   9      313.12      228.00      4.46 o 
  -1   1   9        3.63       -0.16      2.89 o 
   0   1   9      110.64       94.93      9.28 o 
   1   1   9       10.34        6.57      1.74 o 
   2   1   9     3405.49     3591.39     88.33 o 
   3   1   9       58.08       35.70      2.32 o 
   4   1   9     1427.82     1437.74     20.96 o 
   5   1   9      296.93      302.35      9.12 o 
   6   1   9      459.71      463.23     12.59 o 
   7   1   9     1047.03      951.20     22.92 o 
   8   1   9      419.23      332.73     23.54 o 
   9   1   9        6.10        8.06      1.98 o 
  10   1   9      221.98      247.27     18.75 o 
  11   1   9      291.65      306.12     18.40 o 
 -12   2   9      598.88      671.21     21.41 o 
 -11   2   9      375.33      377.22     12.68 o 
 -10   2   9      570.41      547.88     13.04 o 
  -9   2   9      254.38      266.07     10.27 o 
  -8   2   9       72.32       70.29      8.86 o 
  -7   2   9      945.45      921.31     15.39 o 
  -6   2   9     2142.78     2125.04     21.36 o 
  -5   2   9     1824.40     1816.05     20.01 o 
  -4   2   9     3041.67     3264.86     36.10 o 
  -3   2   9       80.19      100.85      6.83 o 
  -2   2   9        4.47        6.73      1.37 o 
  -1   2   9     2104.52     2064.78     17.65 o 
   0   2   9      337.06      318.01      5.86 o 
   1   2   9      314.55      286.85      7.23 o 
   2   2   9      508.30      442.68      7.24 o 
   3   2   9     4647.19     4765.78     40.10 o 
   4   2   9      906.94      924.18     12.28 o 
   5   2   9        3.25        1.67      1.60 o 
   6   2   9       14.79       14.78      3.93 o 
   7   2   9     5002.29     4728.24     81.57 o 
   8   2   9     1541.39     1637.60     53.27 o 
   9   2   9       56.55       51.32      6.54 o 
  10   2   9       25.42       30.99      4.26 o 
  11   2   9       34.11       41.69      7.78 o 
 -12   3   9        4.64        3.27      2.25 o 
 -11   3   9       55.45       63.12      6.08 o 
 -10   3   9      157.11      156.80      7.93 o 
  -9   3   9        2.67        3.93      2.22 o 
  -8   3   9     1225.97     1262.03     22.24 o 
  -7   3   9     1433.77     1489.49     21.34 o 
  -6   3   9       57.85       58.90      4.82 o 
  -5   3   9     1268.33     1262.15     14.49 o 
  -4   3   9      714.24      694.90      9.17 o 
  -3   3   9      137.31      139.01      3.50 o 
  -2   3   9     1031.88     1009.24     16.64 o 
  -1   3   9      359.17      294.27      6.95 o 
   0   3   9       94.02       99.80      5.56 o 
   1   3   9     3854.15     3973.24     64.62 o 
   2   3   9      199.43      208.48      3.46 o 
   3   3   9     1938.64     1968.71     16.86 o 
   4   3   9      299.85      296.91      5.46 o 
   5   3   9       49.33       49.63      8.23 o 
   6   3   9     1669.60     1709.87     38.92 o 
   7   3   9      568.62      601.14     18.73 o 
   8   3   9        0.64        7.07      2.74 o 
   9   3   9       99.83      114.95     16.58 o 
  10   3   9      111.43      133.69     19.34 o 
 -12   4   9      197.60      183.29     13.05 o 
 -11   4   9      171.71      179.00     11.30 o 
 -10   4   9       54.85       52.09      6.60 o 
  -9   4   9      916.45      964.65     17.79 o 
  -8   4   9      802.56      786.91     21.89 o 
  -7   4   9      276.81      282.32      9.07 o 
  -6   4   9     1163.06     1163.54     19.67 o 
  -5   4   9        0.51        2.95      1.14 o 
  -4   4   9      601.51      572.87     10.35 o 
  -3   4   9       98.61       95.29      6.61 o 
  -2   4   9       67.81       61.39      4.56 o 
  -1   4   9     1701.72     1654.65     20.47 o 
   0   4   9     4550.20     4568.45     46.79 o 
   1   4   9      130.42      133.62      4.16 o 
   2   4   9     2364.76     2483.71     22.12 o 
   3   4   9       98.39       91.44      4.35 o 
   4   4   9     1525.01     1599.02     21.44 o 
   5   4   9     1153.83     1162.78     23.44 o 
   6   4   9       86.23       89.26      7.41 o 
   7   4   9      583.40      583.80     16.45 o 
   8   4   9      258.79      236.93     14.59 o 
   9   4   9      103.24      107.77     11.49 o 
  10   4   9      390.82      410.09     20.30 o 
 -11   5   9       44.66       39.09      5.69 o 
 -10   5   9      344.02      325.07     10.67 o 
  -9   5   9        4.59        5.79      1.93 o 
  -8   5   9      322.68      302.93      8.87 o 
  -7   5   9       58.90       55.71      7.71 o 
  -6   5   9        3.91        2.24      1.72 o 
  -5   5   9     3273.97     3397.37     61.21 o 
  -4   5   9     2733.97     2819.32     67.32 o 
  -3   5   9      595.67      591.21     12.13 o 
  -2   5   9        7.84       10.94      3.03 o 
  -1   5   9     1919.75     1976.84     23.60 o 
   0   5   9     2317.35     2259.98     34.05 o 
   1   5   9     5789.36     5978.19     93.57 o 
   2   5   9      372.89      385.03      9.69 o 
   3   5   9     1485.85     1596.56     25.34 o 
   4   5   9      275.21      261.24      5.68 o 
   5   5   9      392.00      365.25      9.87 o 
   6   5   9     1068.08     1061.53     33.86 o 
   7   5   9      108.11       95.47      9.86 o 
   8   5   9      355.95      382.17     18.04 o 
   9   5   9      260.61      239.34     14.85 o 
 -10   6   9      179.12      184.17      9.98 o 
  -9   6   9      176.42      202.49     13.08 o 
  -8   6   9        6.52        4.78      2.71 o 
  -7   6   9        9.11       11.80      2.52 o 
  -6   6   9      236.07      219.15     13.33 o 
  -5   6   9      235.54      219.13     15.63 o 
  -4   6   9      327.77      339.27     10.77 o 
  -3   6   9        1.57        2.24      1.82 o 
  -2   6   9       56.23       52.41      5.99 o 
  -1   6   9     1278.28     1256.13     30.24 o 
   0   6   9      752.49      715.72     13.93 o 
   1   6   9        0.29        1.04      1.26 o 
   2   6   9       16.41       11.33      2.40 o 
   3   6   9       23.43       23.92      4.78 o 
   4   6   9       18.38       29.21      5.04 o 
   5   6   9      290.05      285.16     13.86 o 
   6   6   9      296.39      279.34     16.80 o 
   7   6   9      117.01      146.99     44.18 o 
   8   6   9        1.60        2.63      4.08 o 
   9   6   9       48.71       56.50     22.33 o 
 -10   7   9       51.80       44.81      7.78 o 
  -9   7   9       73.00       72.65      7.22 o 
  -8   7   9      314.22      295.82     10.81 o 
  -7   7   9        9.64        7.56      2.37 o 
  -6   7   9      209.84      190.44      9.03 o 
  -5   7   9      220.56      222.41     11.44 o 
  -4   7   9       57.17       61.28      8.12 o 
  -3   7   9      835.58      855.34     24.14 o 
  -2   7   9      401.87      386.32     13.57 o 
  -1   7   9      269.33      233.59     16.51 o 
   0   7   9        3.44       14.40      9.00 o 
   1   7   9      159.87      149.81      8.91 o 
   2   7   9        1.59        1.74      2.08 o 
   3   7   9      466.66      425.35     11.56 o 
   4   7   9       55.36       46.63      9.78 o 
   5   7   9        2.95        0.86      3.27 o 
   6   7   9       22.27       17.52      8.03 o 
   7   7   9      126.20      174.85     34.32 o 
   8   7   9       81.25      123.58     45.27 o 
  -9   8   9      313.01      310.25     16.58 o 
  -8   8   9      283.49      290.65     14.73 o 
  -7   8   9      102.68      105.02      9.56 o 
  -6   8   9       98.42       92.02     13.83 o 
  -5   8   9      252.77      253.74     14.28 o 
  -4   8   9      199.67      197.35     10.27 o 
  -3   8   9      419.64      431.20     13.68 o 
  -2   8   9        7.41        6.57      1.75 o 
  -1   8   9      155.46      143.55      7.96 o 
   0   8   9      286.05      282.90     16.63 o 
   1   8   9      358.94      348.90     10.04 o 
   2   8   9      191.34      187.83      9.40 o 
   3   8   9       62.66       66.90      9.40 o 
   4   8   9      220.44      235.31     10.36 o 
   5   8   9      657.22      660.27     34.60 o 
   6   8   9      255.31      286.30     56.41 o 
   7   8   9      127.41      170.71     34.77 o 
  -7   9   9        7.24        5.52      2.35 o 
  -6   9   9       32.24       37.90      5.37 o 
  -5   9   9       95.39      108.69     14.35 o 
  -4   9   9      962.60      976.90     17.69 o 
  -3   9   9        0.52       -0.23      2.24 o 
  -2   9   9       94.64       81.07     13.70 o 
  -1   9   9        6.14        4.90      5.61 o 
   0   9   9      210.59      212.67     18.87 o 
   1   9   9      358.78      365.66     20.63 o 
   2   9   9        7.56        9.85      5.25 o 
   3   9   9       67.99       53.51     12.80 o 
   4   9   9      117.31      134.98      8.45 o 
   5   9   9       14.17       13.88      4.12 o 
  -5  10   9       95.62       84.06     15.17 o 
  -4  10   9      965.76     1004.57     34.40 o 
  -3  10   9       90.38       86.33     14.32 o 
  -2  10   9       34.46       27.00      5.36 o 
  -1  10   9      203.61      193.05     19.89 o 
   0  10   9      135.17      108.20     12.82 o 
   1  10   9        3.98        2.10      3.41 o 
   2  10   9      289.35      318.91     15.24 o 
   3  10   9      146.74      136.88     11.51 o 
 -12   0  10      258.34      259.14     37.13 o 
 -11   0  10       62.12       71.54     10.68 o 
 -10   0  10      275.80      270.18     23.38 o 
  -9   0  10     1009.04     1068.38     43.78 o 
  -8   0  10     3677.32     3971.58    198.42 o 
  -7   0  10     1377.53     1376.30     57.60 o 
  -6   0  10      167.78      136.56     16.84 o 
  -5   0  10        4.97        6.26      4.01 o 
  -4   0  10       12.47       15.92      2.83 o 
  -3   0  10       16.53       14.32      2.73 o 
  -2   0  10     2556.29     2501.49    137.80 o 
  -1   0  10     2207.57     2381.59     98.17 o 
   0   0  10      175.06      133.44      7.28 o 
   1   0  10      419.87      399.74     13.92 o 
   2   0  10        1.20        3.82      1.49 o 
   3   0  10      272.39      280.15     12.77 o 
   4   0  10      253.11      260.33      8.84 o 
   5   0  10     1718.80     1692.22     47.11 o 
   6   0  10     6555.07     6695.47     63.07 o 
   7   0  10     1122.14     1112.64     51.82 o 
   8   0  10       16.21       18.72      6.15 o 
   9   0  10        1.88        1.22      3.84 o 
  10   0  10       80.79       99.58     14.53 o 
  11   0  10      573.66      685.89     43.41 o 
 -12   1  10      497.68      498.73     21.16 o 
 -11   1  10      261.79      267.83     20.39 o 
 -10   1  10       76.14       80.07     10.50 o 
  -9   1  10      566.32      571.51     15.83 o 
  -8   1  10      158.58      149.70      9.61 o 
  -7   1  10      363.48      370.28      8.88 o 
  -6   1  10      291.42      289.99      7.41 o 
  -5   1  10       14.34       20.93      3.13 o 
  -4   1  10      262.10      239.54      4.91 o 
  -3   1  10     1436.36     1387.76     12.47 o 
  -2   1  10      183.71      196.85      4.25 o 
  -1   1  10     6211.95     6310.02    113.14 o 
   0   1  10     2158.35     2250.22     38.44 o 
   1   1  10      933.90      861.59     50.88 o 
   2   1  10     3350.33     3362.36    173.27 o 
   3   1  10     1184.71     1218.98     16.69 o 
   4   1  10      205.76      222.89      6.90 o 
   5   1  10       98.76      106.85      8.71 o 
   6   1  10      339.54      309.03     18.69 o 
   7   1  10     1156.11     1136.12     34.77 o 
   8   1  10      361.46      344.02     20.97 o 
   9   1  10        5.86        2.51      1.57 o 
  10   1  10      186.32      175.07     12.75 o 
 -12   2  10        3.59        1.38      2.24 o 
 -11   2  10      273.39      261.58     18.25 o 
 -10   2  10      113.48      117.53      7.72 o 
  -9   2  10      285.76      304.05      8.93 o 
  -8   2  10      305.11      297.30     10.04 o 
  -7   2  10      171.36      180.01      6.94 o 
  -6   2  10      536.70      492.68      8.00 o 
  -5   2  10      316.22      279.72      5.95 o 
  -4   2  10      321.98      306.89      5.70 o 
  -3   2  10     4345.97     4520.84     81.56 o 
  -2   2  10     1029.47      956.28     10.34 o 
  -1   2  10      574.08      530.85     11.40 o 
   0   2  10     1107.67     1112.71     20.46 o 
   1   2  10     3287.13     3368.02     62.86 o 
   2   2  10        0.57        1.86      1.06 o 
   3   2  10       67.31       69.79      3.06 o 
   4   2  10      524.84      530.97     18.59 o 
   5   2  10     1210.38     1179.26     33.41 o 
   6   2  10      539.27      546.28     14.33 o 
   7   2  10      229.64      220.51     12.55 o 
   8   2  10       31.73       17.58      3.56 o 
   9   2  10      182.59      201.17     16.12 o 
  10   2  10       26.86       17.17      3.44 o 
 -12   3  10      260.14      257.48     15.53 o 
 -11   3  10        0.07        1.28      2.33 o 
 -10   3  10      187.90      185.92      7.52 o 
  -9   3  10       86.49       78.51     11.83 o 
  -8   3  10      334.47      307.83      8.77 o 
  -7   3  10       49.67       51.20      6.66 o 
  -6   3  10      820.75      837.98     17.11 o 
  -5   3  10       25.74       25.54      3.53 o 
  -4   3  10       62.24       58.28      3.96 o 
  -3   3  10      290.11      268.36      8.23 o 
  -2   3  10     1827.32     1869.53     35.49 o 
  -1   3  10      190.38      160.73      4.84 o 
   0   3  10     2393.07     2500.33     27.14 o 
   1   3  10     1066.09     1035.42     21.04 o 
   2   3  10      705.44      777.49     11.71 o 
   3   3  10     1094.75     1130.72     10.25 o 
   4   3  10       71.56       71.94      2.69 o 
   5   3  10     2341.17     2392.53     42.99 o 
   6   3  10       11.80        9.82      3.05 o 
   7   3  10       60.00       61.80      8.91 o 
   8   3  10        0.15        2.17      1.80 o 
   9   3  10      132.56      119.59     12.10 o 
  10   3  10      162.32      197.20     16.39 o 
 -11   4  10        2.07        5.56      1.68 o 
 -10   4  10        0.69       -0.52      2.06 o 
  -9   4  10       94.15       82.31      9.10 o 
  -8   4  10      175.72      175.05      6.32 o 
  -7   4  10       26.39       28.25      3.74 o 
  -6   4  10       99.46      104.43      4.63 o 
  -5   4  10       33.12       29.14      4.33 o 
  -4   4  10      105.95      100.20      4.18 o 
  -3   4  10      459.04      438.05      9.91 o 
  -2   4  10     1433.84     1463.18     19.28 o 
  -1   4  10      367.83      352.98      7.99 o 
   0   4  10        3.96       12.57      3.34 o 
   1   4  10      253.49      240.79      5.63 o 
   2   4  10       65.10       61.85      2.98 o 
   3   4  10      679.16      678.17     10.53 o 
   4   4  10       73.04       67.02      4.51 o 
   5   4  10      127.47      119.66     12.70 o 
   6   4  10      239.68      252.73     11.19 o 
   7   4  10      162.29      160.93     13.93 o 
   8   4  10       88.17       78.50     11.75 o 
   9   4  10      141.71      139.86      9.50 o 
  10   4  10      134.70      112.42     16.14 o 
 -11   5  10      173.45      159.11     11.80 o 
 -10   5  10       15.58       12.83      2.72 o 
  -9   5  10       91.50       89.04      7.27 o 
  -8   5  10        0.78        0.71      2.88 o 
  -7   5  10        1.51       -0.20      2.12 o 
  -6   5  10      961.47     1003.84     33.03 o 
  -5   5  10      100.91       97.59     13.03 o 
  -4   5  10       41.07       40.67      4.84 o 
  -3   5  10      139.77      145.11      6.98 o 
  -2   5  10       61.97       59.63      5.71 o 
  -1   5  10       51.57       50.96      7.00 o 
   0   5  10      342.43      354.82      8.84 o 
   1   5  10      357.28      344.87      8.72 o 
   2   5  10     1727.58     1751.50     28.01 o 
   3   5  10      121.92      148.55      8.74 o 
   4   5  10        5.02        7.48      1.87 o 
   5   5  10      568.87      570.04     30.78 o 
   6   5  10      126.12      128.08     33.02 o 
   7   5  10       60.29       68.02     26.12 o 
   8   5  10       36.25       45.53     16.41 o 
   9   5  10        5.06        6.81      5.51 o 
 -10   6  10      281.47      293.08     17.50 o 
  -9   6  10      124.07      131.81     14.04 o 
  -8   6  10      351.48      329.82     18.13 o 
  -7   6  10       15.69       16.70      3.14 o 
  -6   6  10      994.42     1019.45     34.34 o 
  -5   6  10     1993.68     2069.39     50.86 o 
  -4   6  10     2012.21     2037.40     43.41 o 
  -3   6  10      162.14      162.94      7.32 o 
  -2   6  10     1367.48     1379.18     25.36 o 
  -1   6  10      210.45      198.48     11.85 o 
   0   6  10       81.88       83.30      6.44 o 
   1   6  10      796.99      803.01     16.11 o 
   2   6  10      229.53      204.54     10.34 o 
   3   6  10      109.34      128.88      8.19 o 
   4   6  10     2871.75     3002.82     46.85 o 
   5   6  10      139.22      135.45     25.38 o 
   6   6  10      371.27      355.71     22.73 o 
   7   6  10       14.91        8.13      4.57 o 
   8   6  10      933.17     1057.44     42.52 o 
  -9   7  10      622.50      686.07     28.69 o 
  -8   7  10      305.79      272.79     14.62 o 
  -7   7  10      425.88      407.85     16.36 o 
  -6   7  10      303.39      296.20     12.23 o 
  -5   7  10        7.81       10.03      2.43 o 
  -4   7  10      175.42      164.18     10.59 o 
  -3   7  10      513.95      538.33     17.88 o 
  -2   7  10     1734.96     1697.30     42.74 o 
  -1   7  10     2639.51     2714.15     74.31 o 
   0   7  10     1546.75     1542.45     57.36 o 
   1   7  10       53.61       57.17      7.57 o 
   2   7  10      459.76      434.95     10.12 o 
   3   7  10        0.12        2.51      2.02 o 
   4   7  10      705.93      753.57     28.59 o 
   5   7  10     1132.36     1283.75     35.54 o 
   6   7  10      108.81      100.72     38.89 o 
   7   7  10      215.29      229.19     59.91 o 
   8   7  10       61.28       78.97     23.65 o 
  -8   8  10      206.78      194.82     11.64 o 
  -7   8  10       44.44       36.36      6.18 o 
  -6   8  10      109.65      107.34     15.42 o 
  -5   8  10      331.30      327.02     14.60 o 
  -4   8  10      386.54      415.96     14.08 o 
  -3   8  10       88.33       86.44     15.98 o 
  -2   8  10      635.51      632.35     15.95 o 
  -1   8  10       21.62       20.50      3.45 o 
   0   8  10      606.57      581.69     31.17 o 
   1   8  10      486.88      494.65     14.88 o 
   2   8  10       77.60       61.52     10.08 o 
   3   8  10      345.78      351.51     14.65 o 
   4   8  10      230.68      239.17     10.56 o 
   5   8  10       54.24       66.68     26.53 o 
   6   8  10      450.47      513.08     35.81 o 
  -7   9  10       76.24       67.05      7.92 o 
  -6   9  10       42.98       43.48      8.47 o 
  -5   9  10       99.41       86.09     12.07 o 
  -4   9  10      104.00       87.64     16.13 o 
  -3   9  10      174.53      191.40     15.35 o 
  -2   9  10      163.11      165.53     15.50 o 
  -1   9  10       15.55       17.57      3.65 o 
   0   9  10        0.41        2.31      2.05 o 
   1   9  10      607.33      660.86     20.77 o 
   2   9  10      244.86      257.63     13.38 o 
   3   9  10      184.03      191.13     10.26 o 
   4   9  10        4.74        2.67      2.76 o 
   5   9  10       15.11        9.31      7.68 o 
  -4  10  10       48.98       60.23      9.13 o 
  -3  10  10      110.45      102.01     18.64 o 
  -2  10  10      124.90      109.54     13.72 o 
  -1  10  10       60.37       58.98      8.24 o 
   0  10  10        2.81        2.13      2.41 o 
   1  10  10      113.00      103.58     13.02 o 
   2  10  10        0.16        2.53      1.38 o 
 -12   1  11       89.31       73.93     11.99 o 
 -11   1  11        5.23        1.23      2.21 o 
 -10   1  11       29.65       34.74      4.60 o 
  -9   1  11      537.05      512.59     15.73 o 
  -8   1  11     1292.71     1362.57     29.58 o 
  -7   1  11      871.74      892.91     15.52 o 
  -6   1  11      608.14      615.19     11.91 o 
  -5   1  11       63.43       72.83      4.95 o 
  -4   1  11       15.83       19.99      2.88 o 
  -3   1  11      194.00      192.99      3.62 o 
  -2   1  11      623.77      613.69      9.20 o 
  -1   1  11      132.58      118.56      4.35 o 
   0   1  11     2887.92     2866.37    142.12 o 
   1   1  11      488.65      483.20     12.32 o 
   2   1  11       56.56       53.99      5.22 o 
   3   1  11        6.43        7.05      1.71 o 
   4   1  11      608.69      593.99     14.71 o 
   5   1  11     1341.15     1387.63     26.05 o 
   6   1  11     1197.55     1206.54     36.33 o 
   7   1  11       44.89       45.41      6.88 o 
   8   1  11        3.67        6.90      2.56 o 
   9   1  11       12.41       11.98      2.55 o 
  10   1  11      126.25      125.17     11.55 o 
 -12   2  11        9.09        6.66      1.63 o 
 -11   2  11      411.72      420.79     16.96 o 
 -10   2  11      206.72      209.90      8.98 o 
  -9   2  11      625.23      632.97     17.02 o 
  -8   2  11       10.82       15.93      5.65 o 
  -7   2  11        4.46        2.39      1.60 o 
  -6   2  11      269.22      260.42      7.21 o 
  -5   2  11      351.67      347.69      8.31 o 
  -4   2  11     2816.14     2876.10     27.04 o 
  -3   2  11     1228.32     1153.53     24.98 o 
  -2   2  11        0.20        2.11      1.40 o 
  -1   2  11        2.43        4.07      0.97 o 
   0   2  11       24.24       29.71      2.53 o 
   1   2  11     3299.10     3289.32     71.57 o 
   2   2  11     2448.10     2509.23     24.98 o 
   3   2  11       33.79       35.61      2.90 o 
   4   2  11      137.41      110.99     19.04 o 
   5   2  11     1980.83     1890.43     55.71 o 
   6   2  11       42.96       43.75      5.26 o 
   7   2  11      299.09      292.59     10.27 o 
   8   2  11        4.61        5.13      1.99 o 
   9   2  11      103.76      100.10     12.02 o 
  10   2  11      788.90      893.26     30.56 o 
 -12   3  11       45.77       34.02      4.02 o 
 -11   3  11       55.46       64.60      7.58 o 
 -10   3  11      121.79      111.15      7.72 o 
  -9   3  11       27.98       27.47      3.57 o 
  -8   3  11      246.29      247.63      7.38 o 
  -7   3  11        1.65        1.61      2.80 o 
  -6   3  11       64.86       56.46      9.28 o 
  -5   3  11     2056.93     2080.44     29.22 o 
  -4   3  11       52.21       45.35      5.87 o 
  -3   3  11     3637.85     3848.96     76.96 o 
  -2   3  11     4271.93     4305.21     78.51 o 
  -1   3  11        3.05        2.03      1.37 o 
   0   3  11      356.11      292.04      6.61 o 
   1   3  11     1233.07     1186.47     18.73 o 
   2   3  11        4.78        6.14      1.65 o 
   3   3  11      799.67      884.15     12.54 o 
   4   3  11      290.31      261.61      9.25 o 
   5   3  11      386.54      352.53     15.73 o 
   6   3  11     1337.81     1270.24     32.34 o 
   7   3  11      548.57      500.82     14.51 o 
   8   3  11        7.09       13.17      2.44 o 
   9   3  11      123.95      111.83     10.29 o 
  10   3  11        5.51        4.01      2.37 o 
 -11   4  11       13.09       13.58      3.19 o 
 -10   4  11      186.45      171.52     10.27 o 
  -9   4  11      428.65      403.29     20.22 o 
  -8   4  11        0.43        0.39      2.73 o 
  -7   4  11      842.76      868.21     24.39 o 
  -6   4  11     2409.11     2455.90     48.87 o 
  -5   4  11      743.36      690.38     15.12 o 
  -4   4  11      208.86      214.12      8.93 o 
  -3   4  11       53.02       42.31      6.64 o 
  -2   4  11     1434.06     1447.67     15.49 o 
  -1   4  11     1815.52     1851.04     17.14 o 
   0   4  11      843.25      848.28     11.33 o 
   1   4  11      468.67      467.01      8.82 o 
   2   4  11     1351.85     1374.11     23.47 o 
   3   4  11       30.93       28.82      4.89 o 
   4   4  11     1324.07     1364.62     52.59 o 
   5   4  11      866.76      864.65     41.41 o 
   6   4  11      120.28      119.59     37.37 o 
   7   4  11      339.56      308.18     19.70 o 
   8   4  11      160.56      164.06     15.53 o 
   9   4  11        3.80        2.30      2.30 o 
 -11   5  11      332.81      361.75     20.58 o 
 -10   5  11      508.44      553.22     16.07 o 
  -9   5  11        2.80        0.18      2.42 o 
  -8   5  11      225.07      230.87     10.89 o 
  -7   5  11       16.28       18.52      3.45 o 
  -6   5  11       94.29       96.24     12.51 o 
  -5   5  11      838.44      809.42     21.56 o 
  -4   5  11      694.05      685.14     16.24 o 
  -3   5  11        5.79        6.61      2.28 o 
  -2   5  11     1349.19     1397.43     24.90 o 
  -1   5  11       23.96       27.75      3.28 o 
   0   5  11      534.41      518.50     11.52 o 
   1   5  11      354.71      345.54      8.33 o 
   2   5  11      254.75      252.32      9.83 o 
   3   5  11     3637.46     3940.20     62.50 o 
   4   5  11       17.30       30.65      8.26 o 
   5   5  11       71.11       75.21     24.46 o 
   6   5  11       17.37       23.03      9.22 o 
   7   5  11       91.25      108.23     39.04 o 
   8   5  11      579.63      628.18     31.08 o 
   9   5  11      769.17      782.62     48.81 o 
 -10   6  11       48.66       43.84      7.69 o 
  -9   6  11      152.72      143.52     10.86 o 
  -8   6  11      728.14      770.41     23.73 o 
  -7   6  11        8.75       16.15      3.15 o 
  -6   6  11       42.49       45.33      5.92 o 
  -5   6  11       53.07       59.71      8.62 o 
  -4   6  11      183.93      163.60      8.72 o 
  -3   6  11       77.25       83.02     10.03 o 
  -2   6  11      144.81      137.24     13.46 o 
  -1   6  11      856.15      822.15     18.42 o 
   0   6  11     1291.95     1236.93     24.29 o 
   1   6  11        5.59        6.86      1.98 o 
   2   6  11       59.88       73.99      8.35 o 
   3   6  11      271.17      281.29      7.87 o 
   4   6  11        0.56        3.19      2.29 o 
   5   6  11      485.92      482.17     27.04 o 
   6   6  11       37.69       51.05     17.44 o 
   7   6  11      210.94      227.86     18.08 o 
   8   6  11        4.94        3.56      6.38 o 
  -9   7  11       34.00       27.16      5.21 o 
  -8   7  11       85.69       72.95     10.33 o 
  -7   7  11       54.51       50.45      6.33 o 
  -6   7  11        9.18        9.08      3.01 o 
  -5   7  11       19.00       14.41      3.61 o 
  -4   7  11       28.21       25.02      4.25 o 
  -3   7  11       40.09       35.70      5.64 o 
  -2   7  11        0.59        2.65      1.58 o 
  -1   7  11       54.65       61.96      7.79 o 
   0   7  11       34.71       34.48      7.20 o 
   1   7  11        1.98        2.20      2.14 o 
   2   7  11      174.83      176.36     10.24 o 
   3   7  11       81.33       77.27      7.86 o 
   4   7  11        0.71        1.64      1.96 o 
   5   7  11       28.01       16.54      6.38 o 
   6   7  11      288.37      310.63     65.23 o 
   7   7  11      360.49      362.41     30.22 o 
  -8   8  11       62.61       59.88     10.80 o 
  -7   8  11       66.53       74.71     10.20 o 
  -6   8  11        0.45        3.69      2.13 o 
  -5   8  11       73.98       75.60     13.70 o 
  -4   8  11        9.65        7.10      3.14 o 
  -3   8  11       79.42       75.99     12.59 o 
  -2   8  11       86.98       91.90     15.82 o 
  -1   8  11      789.61      780.09     20.51 o 
   0   8  11      690.85      672.90     25.65 o 
   1   8  11        0.82        2.75      2.33 o 
   2   8  11        7.13        8.56      2.01 o 
   3   8  11       65.07       71.47     13.04 o 
   4   8  11      173.43      177.94     16.91 o 
   5   8  11       33.91       28.96      7.79 o 
   6   8  11        0.16       -5.31      7.26 o 
  -6   9  11        4.14        6.00      2.94 o 
  -5   9  11      710.32      728.46     28.06 o 
  -4   9  11        4.28        3.57      1.97 o 
  -3   9  11       27.39       25.81      4.82 o 
  -2   9  11      554.35      568.37     14.04 o 
  -1   9  11      135.58      129.07     16.04 o 
   0   9  11      385.11      387.28     11.60 o 
   1   9  11        9.20       11.89      2.87 o 
   2   9  11      320.72      346.56     16.98 o 
   3   9  11      283.39      279.37     13.53 o 
   4   9  11       12.34       11.51      3.80 o 
  -3  10  11       24.15       25.33      5.50 o 
  -2  10  11       47.41       43.30      7.94 o 
  -1  10  11      196.92      184.08     13.92 o 
   0  10  11        0.69        2.80      3.96 o 
   1  10  11      433.48      479.29     33.06 o 
 -12   0  12       13.06       16.90      4.30 o 
 -11   0  12      282.03      271.11     36.70 o 
 -10   0  12       15.65       22.28      7.67 o 
  -9   0  12      896.26      947.86     35.52 o 
  -8   0  12     1467.63     1582.71     55.18 o 
  -7   0  12      882.26      881.69     26.56 o 
  -6   0  12       41.71       38.95      5.26 o 
  -5   0  12      153.38      158.74     17.81 o 
  -4   0  12      494.14      466.16     16.16 o 
  -3   0  12      702.35      636.65     20.68 o 
  -2   0  12      988.67      943.90     18.15 o 
  -1   0  12      537.50      552.25     12.41 o 
   0   0  12    10450.53    10120.01    151.73 o 
   1   0  12     3624.63     3308.82     56.73 o 
   2   0  12      409.09      364.35     11.97 o 
   4   0  12     1870.35     1936.56     48.56 o 
   5   0  12      836.77      916.85     30.50 o 
   6   0  12     1994.41     2081.95     85.57 o 
   7   0  12      166.77      175.64     15.50 o 
   8   0  12      196.74      158.39     35.43 o 
   9   0  12      314.38      289.63     15.50 o 
  10   0  12        7.68        7.32      4.26 o 
 -12   1  12       95.58       87.02     12.70 o 
 -11   1  12      102.25       81.15     11.36 o 
 -10   1  12      386.14      411.99     16.76 o 
  -9   1  12     1014.68     1071.77     21.16 o 
  -8   1  12        8.07        6.77      2.41 o 
  -7   1  12      270.88      279.50      8.81 o 
  -6   1  12       55.19       50.52      5.78 o 
  -5   1  12       71.24       69.47      6.36 o 
  -4   1  12     3222.16     3501.61     40.79 o 
  -3   1  12      114.38      104.07      4.36 o 
  -2   1  12      239.99      236.97      4.73 o 
  -1   1  12     1735.53     1733.76     37.79 o 
   0   1  12      127.82      117.94     12.05 o 
   2   1  12      283.90      266.09     12.85 o 
   4   1  12     1952.42     2045.13     48.71 o 
   5   1  12      349.81      350.53     11.68 o 
   6   1  12      273.60      223.91      9.46 o 
   7   1  12      344.61      331.42     10.93 o 
   8   1  12        7.32        9.46      1.81 o 
   9   1  12      392.21      342.10     21.81 o 
  10   1  12      138.22       97.27     14.78 o 
 -12   2  12      230.26      182.32     19.80 o 
 -11   2  12      389.42      415.29     17.84 o 
 -10   2  12       21.86       19.35      3.59 o 
  -9   2  12      167.33      156.37      9.13 o 
  -8   2  12       50.22       56.48      5.79 o 
  -7   2  12      699.27      752.49     21.82 o 
  -6   2  12      548.73      544.14     12.46 o 
  -5   2  12     1599.88     1585.67     23.13 o 
  -4   2  12     1274.35     1196.38     13.93 o 
  -3   2  12     1266.21     1212.08     12.05 o 
  -2   2  12        2.11        4.61      2.10 o 
  -1   2  12      489.28      520.08     12.88 o 
   0   2  12     1315.49     1322.46     29.41 o 
   1   2  12        1.20       -1.64      2.39 o 
   2   2  12      365.59      374.37      8.05 o 
   3   2  12      297.09      297.19     10.17 o 
   4   2  12     2332.45     2280.13     88.61 o 
   5   2  12      965.48      936.35     50.22 o 
   6   2  12      851.58      837.53     21.83 o 
   7   2  12      258.01      238.88      9.89 o 
   8   2  12       80.63       64.16      7.54 o 
   9   2  12       85.77       94.46     15.04 o 
 -11   3  12       21.29       15.41      3.45 o 
 -10   3  12        5.04        5.28      2.71 o 
  -9   3  12        0.12        0.59      2.17 o 
  -8   3  12       62.63       60.25      5.46 o 
  -7   3  12      263.93      254.44      8.18 o 
  -6   3  12     1251.11     1290.04     26.78 o 
  -5   3  12      405.43      381.57     15.24 o 
  -4   3  12       61.56       57.70      4.77 o 
  -3   3  12     1757.21     1758.66     62.70 o 
  -2   3  12     1572.60     1507.87     20.05 o 
  -1   3  12      137.18      125.31      5.51 o 
   0   3  12      697.50      648.93     28.50 o 
   1   3  12      361.35      364.11      8.48 o 
   2   3  12       16.60       16.27      9.09 o 
   3   3  12       58.31       56.09      3.66 o 
   4   3  12       21.78       19.44      4.31 o 
   5   3  12       16.65       10.39      3.95 o 
   6   3  12      298.31      298.89      9.25 o 
   7   3  12      823.63      810.27     25.54 o 
   8   3  12      117.20      123.83     10.85 o 
   9   3  12      121.44      122.82     22.17 o 
 -11   4  12       26.97       27.47      3.77 o 
 -10   4  12        1.23        0.98      3.35 o 
  -9   4  12        9.80        6.86      3.03 o 
  -8   4  12       30.41       33.70      6.52 o 
  -7   4  12       28.34       23.24      5.04 o 
  -6   4  12      384.03      375.23     21.69 o 
  -5   4  12      385.22      386.51     13.72 o 
  -4   4  12      115.99      106.38      7.15 o 
  -3   4  12       51.15       44.38      7.92 o 
  -2   4  12       40.48       35.52      5.32 o 
  -1   4  12      195.65      174.84      6.28 o 
   0   4  12      224.55      218.49      6.63 o 
   1   4  12      119.96      127.04      6.53 o 
   2   4  12       48.93       40.19      3.59 o 
   3   4  12       43.22       40.74      7.67 o 
   4   4  12        8.50       13.47      6.04 o 
   5   4  12      331.79      284.70     29.82 o 
   6   4  12      179.24      156.85     29.92 o 
   7   4  12       15.70       14.94      6.02 o 
   8   4  12        1.92        1.02      3.69 o 
   9   4  12        0.90        4.29      3.99 o 
 -10   5  12        2.15        4.31      2.93 o 
  -9   5  12      107.30      105.86      8.50 o 
  -8   5  12        3.23        5.23      2.59 o 
  -7   5  12      131.70      126.72     18.44 o 
  -6   5  12      333.79      333.36     11.06 o 
  -5   5  12        2.71       -0.25      2.30 o 
  -4   5  12      956.36     1002.57     32.72 o 
  -3   5  12        1.05        3.51      3.17 o 
  -2   5  12       39.22       39.99      4.23 o 
  -1   5  12       14.60       12.84      2.15 o 
   0   5  12        3.92        5.40      1.93 o 
   1   5  12      106.83      105.32     10.29 o 
   2   5  12       33.75       42.14      4.39 o 
   3   5  12       13.48       15.82      2.32 o 
   4   5  12      431.98      411.16     24.25 o 
   5   5  12       38.49       32.87     14.07 o 
   6   5  12       67.47       75.58     28.07 o 
   7   5  12      136.01      120.04     28.92 o 
   8   5  12        5.25        4.84      4.99 o 
 -10   6  12      215.59      209.31     14.30 o 
  -9   6  12        7.28        7.05      2.73 o 
  -8   6  12       60.72       59.40      9.80 o 
  -7   6  12      316.31      310.44     14.31 o 
  -6   6  12      243.45      241.75      9.73 o 
  -5   6  12      335.88      325.54     15.82 o 
  -4   6  12      327.41      314.19      9.63 o 
  -3   6  12     2268.57     2357.29     60.44 o 
  -2   6  12      376.72      353.19     10.93 o 
  -1   6  12       79.51       81.32      6.54 o 
   0   6  12       80.83       70.51     11.11 o 
   1   6  12        3.75        6.79      3.24 o 
   2   6  12      278.02      296.67      7.42 o 
   3   6  12       89.58      107.53     10.88 o 
   4   6  12      872.25      977.85     43.46 o 
   5   6  12       38.79       33.74     10.20 o 
   6   6  12       83.20       61.11     22.15 o 
   7   6  12      192.47      208.01     33.57 o 
  -9   7  12       11.27        5.93      2.82 o 
  -8   7  12      186.99      191.68     13.71 o 
  -7   7  12      895.16      943.76     34.98 o 
  -6   7  12      930.76      995.05     31.42 o 
  -5   7  12       75.72       75.28     12.25 o 
  -4   7  12      586.81      565.78     16.45 o 
  -3   7  12        1.61        3.14      2.08 o 
  -2   7  12      461.83      450.29     12.51 o 
  -1   7  12     1280.34     1312.29     34.52 o 
   0   7  12        4.65        3.57      1.47 o 
   1   7  12     1021.99     1035.44     20.52 o 
   2   7  12      123.08      144.56      7.69 o 
   3   7  12       34.80       34.68      5.17 o 
   4   7  12      595.22      612.81     25.10 o 
   5   7  12      173.53      195.72     44.27 o 
  -7   8  12        7.69        5.21      2.99 o 
  -6   8  12      299.17      299.72     18.05 o 
  -5   8  12      407.85      419.65     14.66 o 
  -4   8  12       36.79       37.68      5.83 o 
  -3   8  12       88.77       92.73      8.41 o 
  -2   8  12      530.80      520.11     19.24 o 
  -1   8  12       26.81       16.92      4.53 o 
   0   8  12      423.30      435.34     18.85 o 
   1   8  12       19.93       20.25      3.71 o 
   2   8  12      203.51      203.76      9.93 o 
   3   8  12      380.83      341.45     15.27 o 
   4   8  12       74.88       71.16     15.54 o 
   5   8  12       90.26       73.74     25.83 o 
  -5   9  12        4.30        2.10      3.26 o 
  -4   9  12      377.51      388.72     18.73 o 
  -3   9  12       16.22       18.28      3.71 o 
  -2   9  12       10.40        9.86      2.87 o 
  -1   9  12       39.36       39.11      6.79 o 
   0   9  12      126.50       98.27      9.59 o 
   1   9  12       46.39       40.77      7.62 o 
   2   9  12       61.46       59.51     12.20 o 
   3   9  12       12.67       13.29      2.77 o 
 -11   1  13       71.27       70.08      9.42 o 
 -10   1  13      348.88      353.03     11.43 o 
  -9   1  13       52.94       52.62      7.98 o 
  -8   1  13      153.91      157.64     10.16 o 
  -7   1  13       13.90       13.74      2.37 o 
  -6   1  13      653.98      684.11     13.73 o 
  -5   1  13     1389.64     1475.74     29.57 o 
  -4   1  13       19.85       23.50      2.54 o 
  -3   1  13       31.65       31.26      3.55 o 
  -2   1  13        9.12        5.55      1.91 o 
  -1   1  13        1.08        0.27      0.86 o 
   1   1  13      223.78      229.00     23.68 o 
   2   1  13       66.84       60.30      6.85 o 
   4   1  13        8.64        9.07      3.35 o 
   5   1  13      603.46      594.46     27.38 o 
   6   1  13      504.50      469.38     17.22 o 
   7   1  13       75.09       69.52      7.38 o 
   8   1  13      309.16      290.40     15.80 o 
   9   1  13      153.11      156.61     12.94 o 
 -11   2  13       42.67       30.18      4.69 o 
 -10   2  13      967.24     1076.64     24.11 o 
  -9   2  13      512.85      568.21     14.94 o 
  -8   2  13       55.27       53.45      5.91 o 
  -7   2  13       33.68       28.06      4.13 o 
  -6   2  13      203.32      195.10      8.79 o 
  -5   2  13     4782.17     5058.51     57.75 o 
  -4   2  13       31.89       29.50      3.43 o 
  -3   2  13      347.56      328.97      7.53 o 
  -2   2  13      326.72      336.86      7.41 o 
  -1   2  13      692.06      665.52     14.35 o 
   0   2  13       62.17       75.27      8.34 o 
   1   2  13       96.99      101.28      5.77 o 
   2   2  13       11.52        8.87      3.46 o 
   3   2  13      924.67      833.23     27.81 o 
   4   2  13     1333.01     1327.89     45.38 o 
   5   2  13     2967.17     2968.48     99.33 o 
   6   2  13       32.63       18.90      4.32 o 
   7   2  13        4.02        3.28      1.86 o 
   8   2  13       50.44       43.85      8.11 o 
   9   2  13      460.40      454.84     17.75 o 
 -11   3  13      156.50      154.95     11.48 o 
 -10   3  13        0.26        0.99      2.35 o 
  -9   3  13      193.08      194.75      9.34 o 
  -8   3  13      225.70      213.33     10.99 o 
  -7   3  13        1.56        1.58      2.53 o 
  -6   3  13      292.36      296.72      9.93 o 
  -5   3  13       32.69       32.94      4.90 o 
  -4   3  13        6.85        4.12      2.13 o 
  -3   3  13      499.02      470.30     11.93 o 
  -2   3  13        4.33        8.32      1.70 o 
  -1   3  13     1283.70     1237.80     19.95 o 
   0   3  13     2453.10     2381.59     60.16 o 
   1   3  13      624.36      596.33     13.32 o 
   2   3  13      619.76      616.64     13.04 o 
   4   3  13      230.63      207.37     22.92 o 
   5   3  13      876.91      861.40     51.84 o 
   6   3  13       11.23       14.79      8.73 o 
   7   3  13      110.65       92.52     29.62 o 
   8   3  13       82.22       77.09     22.33 o 
   9   3  13       46.26       41.87     10.85 o 
 -11   4  13        0.01        2.62      2.55 o 
 -10   4  13      180.99      179.08     17.34 o 
  -9   4  13       47.71       46.30      5.63 o 
  -8   4  13       87.50       80.52      7.91 o 
  -7   4  13     1074.25     1091.98     40.12 o 
  -6   4  13      244.36      240.83     15.87 o 
  -5   4  13      251.79      248.13      8.89 o 
  -4   4  13     1271.95     1297.13     27.20 o 
  -3   4  13       93.42       76.43      6.03 o 
  -2   4  13      108.62       99.96      6.34 o 
  -1   4  13     1123.33     1133.19     17.20 o 
   0   4  13        2.58        0.62      1.66 o 
   1   4  13      461.78      471.58     11.89 o 
   2   4  13       27.08       32.93      6.22 o 
   3   4  13        2.16        4.62      1.60 o 
   4   4  13     1939.90     1963.69     89.62 o 
   5   4  13       11.42        7.64      9.39 o 
   6   4  13     1156.03     1190.80     32.06 o 
   7   4  13      816.48      780.62     35.58 o 
   8   4  13      130.54      126.69     44.25 o 
 -10   5  13       89.87       77.50      8.23 o 
  -9   5  13      147.26      144.46     10.86 o 
  -8   5  13      311.62      322.36     16.25 o 
  -7   5  13      183.16      177.37     10.00 o 
  -6   5  13       32.67       31.69      4.86 o 
  -5   5  13        1.11        2.49      2.86 o 
  -4   5  13      413.77      419.34     16.36 o 
  -3   5  13     3440.45     3543.89     50.50 o 
  -2   5  13     2223.31     2296.09     54.62 o 
  -1   5  13      546.75      536.22     10.35 o 
   0   5  13        4.38        8.27      9.09 o 
   1   5  13       34.56       32.89      3.62 o 
   2   5  13     1340.55     1419.30     35.19 o 
   3   5  13      211.75      233.90     23.82 o 
   4   5  13      168.76      177.43     19.79 o 
   5   5  13      627.71      612.77     39.55 o 
   6   5  13      215.65      188.33     23.39 o 
   7   5  13       14.36        8.47      5.23 o 
  -9   6  13       55.56       51.00      8.78 o 
  -8   6  13        8.00        9.84      3.56 o 
  -7   6  13      242.49      244.40     12.28 o 
  -6   6  13       77.30       72.51      7.01 o 
  -5   6  13      368.30      366.23     16.15 o 
  -4   6  13      239.07      230.20      9.11 o 
  -3   6  13       53.70       51.73      8.71 o 
  -2   6  13      166.98      149.19      7.84 o 
  -1   6  13      384.78      384.24      7.86 o 
   0   6  13      192.35      180.31      5.95 o 
   1   6  13      214.73      218.32     10.88 o 
   2   6  13       52.07       52.12      8.20 o 
   3   6  13       15.01       14.17      2.67 o 
   4   6  13       68.67       76.60     25.38 o 
   5   6  13       75.52       96.79     37.31 o 
   6   6  13      131.01      140.53     39.04 o 
   7   6  13        0.69        4.50      4.74 o 
  -8   7  13       26.52       24.22      4.57 o 
  -7   7  13       12.13       12.24      3.53 o 
  -6   7  13       44.92       43.61      7.23 o 
  -5   7  13        6.02        4.13      2.76 o 
  -4   7  13       26.76       19.50      4.58 o 
  -3   7  13      117.76      117.27      8.32 o 
  -2   7  13        5.77        7.85      2.64 o 
  -1   7  13       12.54        8.33      2.63 o 
   0   7  13       88.27       80.27      8.10 o 
   1   7  13       13.73        8.38      2.23 o 
   2   7  13        0.91        3.59      1.67 o 
   3   7  13        5.02        5.71      2.24 o 
   4   7  13       14.04        7.85      5.10 o 
   5   7  13        4.89        8.84      5.85 o 
   6   7  13       20.76       26.59     12.32 o 
  -7   8  13      309.70      306.58     19.73 o 
  -6   8  13       47.39       49.34      6.77 o 
  -5   8  13       98.13       96.45     15.01 o 
  -4   8  13        0.31        3.89      2.10 o 
  -3   8  13      171.39      151.83     17.74 o 
  -2   8  13       18.84       24.77      4.53 o 
  -1   8  13       14.75       10.68      3.62 o 
   0   8  13       94.95       84.70     16.38 o 
   1   8  13      442.84      431.35     14.13 o 
   2   8  13      274.58      302.04     11.88 o 
   3   8  13      231.18      226.03     34.26 o 
   4   8  13       42.30       49.56     17.57 o 
  -4   9  13       19.87       14.11      3.40 o 
  -3   9  13      109.36       87.57     13.80 o 
  -2   9  13       48.43       47.32      6.31 o 
  -1   9  13        6.61        9.29      2.67 o 
   0   9  13      418.11      432.85     20.80 o 
   1   9  13        0.12        3.17      1.72 o 
   2   9  13      495.16      469.64     21.00 o 
 -11   0  14      691.45      801.64     35.38 o 
 -10   0  14       22.35       34.72      7.53 o 
  -9   0  14      347.04      369.11     18.91 o 
  -8   0  14      154.76      168.58     20.20 o 
  -7   0  14      452.05      517.47     30.69 o 
  -6   0  14     2811.14     3190.44     91.99 o 
  -5   0  14      327.34      349.08     19.33 o 
  -4   0  14      461.82      464.64     14.52 o 
  -3   0  14        5.69        7.20      3.32 o 
  -2   0  14        3.72        4.23      1.85 o 
  -1   0  14      519.88      523.54     16.59 o 
   0   0  14      869.77      844.22     26.21 o 
   1   0  14       73.77       82.96      6.42 o 
   6   0  14       41.13       29.22      9.75 o 
   7   0  14      128.78      132.46     16.63 o 
   8   0  14      328.28      331.06     19.32 o 
 -11   1  14      152.63      139.25     21.65 o 
 -10   1  14      417.31      443.50     14.27 o 
  -9   1  14      132.82      141.04     13.42 o 
  -8   1  14      100.43       98.45     13.02 o 
  -7   1  14      257.15      270.12      7.58 o 
  -6   1  14       10.40       10.76      2.00 o 
  -5   1  14      110.18      113.65      6.38 o 
  -4   1  14      511.25      540.55     11.17 o 
  -3   1  14       29.24       33.30      5.67 o 
  -2   1  14     1283.68     1322.68     27.54 o 
  -1   1  14     2102.17     2145.93     49.06 o 
   0   1  14       90.18       76.42      4.51 o 
   1   1  14      364.16      330.33     12.59 o 
   2   1  14       26.90       24.80      8.45 o 
   5   1  14        3.77        5.34      2.13 o 
   6   1  14       70.07       75.28     10.42 o 
   7   1  14       12.74       19.25      5.02 o 
   8   1  14        8.39       11.13      2.44 o 
 -11   2  14        6.93        8.10      3.90 o 
 -10   2  14        0.92        0.46      2.67 o 
  -9   2  14      341.92      333.22     17.07 o 
  -8   2  14      372.89      364.61     13.06 o 
  -7   2  14       18.29       16.90      3.31 o 
  -6   2  14      181.25      153.76      8.84 o 
  -5   2  14      886.61      860.14     21.74 o 
  -4   2  14     1016.69     1041.95     20.31 o 
  -3   2  14      590.49      584.12     12.75 o 
  -2   2  14      131.82      133.60      6.80 o 
  -1   2  14      740.03      714.05     13.21 o 
   0   2  14     1015.60     1004.17     45.03 o 
   1   2  14      133.33      127.47      6.68 o 
   2   2  14       23.63       21.17      2.65 o 
   3   2  14     1508.81     1473.28     63.80 o 
   4   2  14       67.55       61.49     15.56 o 
   5   2  14       40.66       43.67     16.24 o 
   6   2  14      355.76      306.24     35.15 o 
   7   2  14        5.55        6.47      6.02 o 
   8   2  14      227.49      235.59     30.93 o 
 -11   3  14       15.48       14.16      4.39 o 
 -10   3  14        0.28        2.07      2.38 o 
  -9   3  14       90.18       87.43      7.34 o 
  -8   3  14       44.56       43.80      8.14 o 
  -7   3  14      102.50       94.08      8.24 o 
  -6   3  14      240.11      228.86     10.54 o 
  -5   3  14      205.88      205.28      9.53 o 
  -4   3  14      171.71      158.51     11.84 o 
  -3   3  14       54.55       58.48      5.34 o 
  -2   3  14       35.39       40.01      6.20 o 
  -1   3  14      204.82      169.06      7.85 o 
   0   3  14     1026.97     1051.78     37.38 o 
   1   3  14       44.34       44.19      8.64 o 
   2   3  14      269.79      275.54      7.42 o 
   3   3  14      673.02      702.41     34.68 o 
   4   3  14        5.86       23.31     10.54 o 
   5   3  14       42.05       52.72     17.03 o 
   6   3  14      253.64      256.25     19.47 o 
   7   3  14       77.07       96.96     35.81 o 
   8   3  14       85.25       72.01     30.07 o 
 -10   4  14       24.26       22.66      4.69 o 
  -9   4  14       37.53       36.19      6.41 o 
  -8   4  14       92.83       96.25      9.28 o 
  -7   4  14       11.93       14.34      3.18 o 
  -6   4  14      121.77      110.73      7.78 o 
  -5   4  14      174.91      179.27      9.32 o 
  -4   4  14      227.88      217.74      9.65 o 
  -3   4  14        0.83        1.83      1.18 o 
  -2   4  14       84.54       87.77     13.47 o 
  -1   4  14      496.76      485.56     15.35 o 
   0   4  14      835.84      824.26     20.62 o 
   1   4  14      126.32      121.01      6.12 o 
   2   4  14      119.90      116.96      5.01 o 
   3   4  14        4.46        4.57      2.56 o 
   4   4  14       17.62       17.80      8.28 o 
   5   4  14        0.68        3.39      2.39 o 
   6   4  14       73.67       81.23     26.64 o 
   7   4  14      185.32      171.49     38.40 o 
  -9   5  14       32.98       24.04      4.64 o 
  -8   5  14       13.22       13.46      3.56 o 
  -7   5  14       12.05       14.10      3.25 o 
  -6   5  14       49.74       48.56      5.77 o 
  -5   5  14      288.50      273.01     10.80 o 
  -4   5  14      262.80      255.99      9.38 o 
  -3   5  14      113.90      111.44     13.39 o 
  -2   5  14      135.94      135.11     13.39 o 
  -1   5  14      392.58      363.57      8.32 o 
   0   5  14       70.47       74.38      5.57 o 
   1   5  14       68.78       73.61      5.62 o 
   2   5  14       38.66       32.53      4.25 o 
   3   5  14        9.62        9.82      5.12 o 
   4   5  14      248.24      246.54     18.74 o 
   5   5  14       33.49       29.39     10.37 o 
   6   5  14      516.97      535.76     31.50 o 
   7   5  14        0.49        4.72      6.21 o 
  -9   6  14      418.58      474.10     22.39 o 
  -8   6  14      433.85      432.73     22.71 o 
  -7   6  14       15.04       13.74      3.76 o 
  -6   6  14        2.11        4.45      2.69 o 
  -5   6  14      336.38      342.82     14.54 o 
  -4   6  14     2299.17     2488.26     92.37 o 
  -3   6  14       43.99       49.43      5.96 o 
  -2   6  14      588.87      566.15     13.70 o 
  -1   6  14        3.07        1.45      2.40 o 
   0   6  14      179.35      162.10      5.77 o 
   1   6  14      796.21      763.45     17.38 o 
   2   6  14       68.43       50.46      5.22 o 
   3   6  14     1362.13     1513.64     35.90 o 
   4   6  14      126.59      129.13     46.44 o 
   5   6  14      496.16      493.10     30.31 o 
   6   6  14      427.65      479.69     32.95 o 
  -7   7  14      232.47      235.89     15.66 o 
  -6   7  14        0.41       -0.43      3.18 o 
  -5   7  14      297.86      297.99     19.18 o 
  -4   7  14      433.14      407.62     12.01 o 
  -3   7  14        6.33        8.45      2.00 o 
  -2   7  14      265.10      255.47     14.32 o 
  -1   7  14      198.74      191.20     16.02 o 
   0   7  14      113.27      100.75     11.09 o 
   1   7  14      960.93      975.86     26.78 o 
   2   7  14      894.95      956.78     57.52 o 
   3   7  14       54.85       45.74     18.65 o 
   4   7  14       66.76       82.68     27.17 o 
   5   7  14      114.08      116.71     44.99 o 
  -6   8  14      121.45      119.25     18.54 o 
  -5   8  14        0.85        6.49      2.94 o 
  -4   8  14       91.96       90.98     13.57 o 
  -3   8  14      398.66      403.35     13.90 o 
  -2   8  14      109.26      102.55     17.46 o 
  -1   8  14      118.38      111.03     15.01 o 
   0   8  14      387.70      379.80     14.36 o 
   1   8  14       27.02       27.05      4.03 o 
   2   8  14      396.10      406.15     19.60 o 
   3   8  14      112.30      116.17     38.27 o 
  -3   9  14        0.01        3.96      2.19 o 
  -2   9  14      155.35      134.72     17.08 o 
  -1   9  14      378.33      378.28     16.74 o 
   0   9  14        0.33        1.43      2.89 o 
 -11   1  15      100.13       94.88     17.58 o 
 -10   1  15       73.25       73.26     12.18 o 
  -9   1  15       49.10       57.95      9.97 o 
  -8   1  15        2.25        1.57      2.00 o 
  -7   1  15      211.38      224.48     13.98 o 
  -6   1  15      982.03     1111.31     31.21 o 
  -5   1  15      231.01      223.62      8.34 o 
  -4   1  15        4.62        6.50      2.45 o 
  -3   1  15       61.38       63.14      6.32 o 
  -2   1  15      285.25      297.32      7.72 o 
  -1   1  15       25.76       27.38      3.33 o 
   0   1  15       85.52       71.61     13.68 o 
   1   1  15       76.17       61.83     11.00 o 
   6   1  15      234.32      190.96     47.66 o 
   7   1  15       65.50       58.12     18.46 o 
   8   1  15      301.50      290.48     23.37 o 
 -10   2  15      230.21      237.31     29.08 o 
  -9   2  15       14.62       19.87      3.44 o 
  -8   2  15       12.29        7.39      2.99 o 
  -7   2  15      921.53     1028.77     22.44 o 
  -6   2  15       12.36       14.96      3.08 o 
  -5   2  15      264.00      252.02      7.77 o 
  -4   2  15       11.25       10.82      3.25 o 
  -3   2  15     1866.89     2024.91     44.60 o 
  -2   2  15      937.19      937.44     20.35 o 
  -1   2  15     1500.68     1541.42     51.34 o 
   0   2  15       53.55       45.76      4.49 o 
   1   2  15      154.06      148.54      7.60 o 
   2   2  15     1052.20     1135.88     51.97 o 
   3   2  15       10.70       17.12      5.10 o 
   4   2  15     1360.89     1375.08     48.32 o 
   5   2  15        1.10        0.43      3.12 o 
   6   2  15      130.83      123.07     24.63 o 
   7   2  15       29.16       26.10      9.52 o 
   8   2  15       22.53       20.02      5.89 o 
 -10   3  15       15.48       10.46      3.44 o 
  -9   3  15      115.85      122.31      9.97 o 
  -8   3  15       46.30       46.21      6.99 o 
  -7   3  15        1.68        3.15      1.76 o 
  -6   3  15      683.61      730.12     16.80 o 
  -5   3  15       50.60       51.80      5.39 o 
  -4   3  15      126.40      124.62     11.29 o 
  -3   3  15      847.37      845.39     25.25 o 
  -2   3  15        0.24        3.16      2.72 o 
  -1   3  15      766.61      765.18     18.38 o 
   0   3  15       36.42       39.17      7.53 o 
   1   3  15      373.06      337.93     14.68 o 
   2   3  15     1037.13     1086.68     54.70 o 
   3   3  15      202.71      176.77     23.01 o 
   4   3  15       54.44       64.37     18.53 o 
   5   3  15      363.68      372.93     23.56 o 
   6   3  15       65.32       56.50     21.66 o 
   7   3  15       95.10       99.42     36.20 o 
 -10   4  15      346.52      380.31     21.07 o 
  -9   4  15       48.96       45.55      7.31 o 
  -8   4  15       10.96       14.16      4.08 o 
  -7   4  15       24.75       25.86      4.86 o 
  -6   4  15        1.37        3.48      2.26 o 
  -5   4  15     1265.92     1360.06     38.96 o 
  -4   4  15     1268.88     1325.89     37.10 o 
  -3   4  15       12.01       13.51      4.52 o 
  -2   4  15      654.33      643.18     18.49 o 
  -1   4  15      184.69      173.03      6.38 o 
   0   4  15      583.81      556.55     29.59 o 
   1   4  15      741.57      756.77     19.86 o 
   2   4  15       73.90       74.92     24.63 o 
   3   4  15       49.36       48.86     14.30 o 
   4   4  15       88.45       86.44     27.19 o 
   5   4  15       12.56       18.53      7.60 o 
   6   4  15      298.01      290.80     20.66 o 
   7   4  15      212.79      185.99     29.86 o 
  -9   5  15      338.54      319.64     17.71 o 
  -8   5  15      181.25      186.42     20.66 o 
  -7   5  15       57.66       61.60      6.70 o 
  -6   5  15       62.41       60.29      6.90 o 
  -5   5  15      134.49      137.08      9.33 o 
  -4   5  15        3.90        3.71      2.77 o 
  -3   5  15     1643.21     1727.16     42.92 o 
  -2   5  15      378.75      367.09     12.26 o 
  -1   5  15      236.42      217.09      8.26 o 
   0   5  15      232.94      221.27      8.74 o 
   1   5  15       40.75       36.71      5.71 o 
   2   5  15      909.34      957.81     43.16 o 
   3   5  15       11.40       11.95      8.62 o 
   4   5  15      515.71      550.30     22.99 o 
   5   5  15      683.59      740.32     39.91 o 
   6   5  15      266.09      257.40     69.39 o 
  -8   6  15       46.88       42.39      7.50 o 
  -7   6  15        1.44        1.54      2.75 o 
  -6   6  15       51.03       55.80      7.30 o 
  -5   6  15      445.95      463.87     13.76 o 
  -4   6  15       11.19        8.35      2.82 o 
  -3   6  15        3.30        2.48      1.56 o 
  -2   6  15      108.80       89.00     11.11 o 
  -1   6  15       81.87       77.47      6.58 o 
   0   6  15       47.16       38.08      4.16 o 
   1   6  15      842.22      873.41     24.34 o 
   2   6  15       96.74      105.84     38.50 o 
   3   6  15        6.67        5.44      6.23 o 
   4   6  15      148.11      129.77     49.58 o 
   5   6  15        0.04       -0.28      6.06 o 
  -7   7  15        0.24        1.54      2.25 o 
  -6   7  15       19.17       20.11      4.32 o 
  -5   7  15       39.42       34.16      5.38 o 
  -4   7  15      200.13      180.53     19.56 o 
  -3   7  15        8.28        5.09      2.51 o 
  -2   7  15        0.19        1.99      2.19 o 
  -1   7  15       61.42       52.42      9.86 o 
   0   7  15       16.67       16.91      3.40 o 
   1   7  15       29.81       33.40      4.50 o 
   2   7  15       28.46       25.44      9.69 o 
   3   7  15       58.67       48.79     21.68 o 
   4   7  15       39.66       32.48     16.31 o 
  -5   8  15       78.12       77.07      7.97 o 
  -4   8  15       24.27       28.67      4.17 o 
  -3   8  15       92.44       75.79     12.47 o 
  -2   8  15        9.75        9.68      2.74 o 
  -1   8  15       58.38       58.50      6.53 o 
   0   8  15      617.17      624.96     22.04 o 
   1   8  15      312.37      334.22     15.74 o 
   2   8  15      124.24      106.76     40.72 o 
 -10   0  16        1.38        2.33      4.84 o 
  -9   0  16       12.45       17.33      4.01 o 
  -8   0  16        1.21        2.00      2.33 o 
  -7   0  16      869.53      964.89     32.51 o 
  -6   0  16     2455.38     2884.47     60.87 o 
  -5   0  16       49.79       46.97     10.17 o 
  -4   0  16      743.40      805.66     27.81 o 
  -3   0  16     1112.03     1173.48     50.14 o 
  -2   0  16      457.75      444.80     15.85 o 
  -1   0  16        3.85        5.95      2.29 o 
   0   0  16      185.97      180.82     11.47 o 
 -10   1  16       40.07       37.52      7.81 o 
  -9   1  16       12.05        9.60      3.35 o 
  -8   1  16      576.11      611.37     26.82 o 
  -7   1  16      203.63      228.59     25.64 o 
  -6   1  16        1.66        2.04      3.16 o 
  -5   1  16      264.34      289.84     18.74 o 
  -4   1  16        0.51       -1.22      2.91 o 
  -3   1  16       51.38       49.91      6.14 o 
  -2   1  16     1387.26     1473.15     44.29 o 
  -1   1  16       87.89       79.29     11.73 o 
   0   1  16      475.88      434.08     12.43 o 
   1   1  16      248.72      227.76     10.84 o 
   6   1  16      155.65      126.69     42.30 o 
   7   1  16      111.38       98.33     34.81 o 
 -10   2  16       15.37       12.04      3.36 o 
  -9   2  16        3.83        4.90      2.52 o 
  -8   2  16      120.94      112.24      8.11 o 
  -7   2  16        0.94        3.10      2.30 o 
  -6   2  16      607.90      588.75     19.27 o 
  -5   2  16      145.21      140.22      9.63 o 
  -4   2  16       84.54       91.80      7.48 o 
  -3   2  16       10.12        6.84      2.19 o 
  -2   2  16      159.81      158.63      8.43 o 
  -1   2  16      965.30     1008.48     36.49 o 
   0   2  16        0.73        2.54      1.72 o 
   1   2  16      166.00      150.40      5.49 o 
   2   2  16        1.08        4.01      4.12 o 
   3   2  16      443.38      432.78     20.81 o 
   4   2  16      125.16      121.40     20.21 o 
   5   2  16     1564.25     1483.76     43.73 o 
   6   2  16       16.16       16.82      6.19 o 
   7   2  16       38.52       37.14     15.00 o 
 -10   3  16       50.35       57.49      7.43 o 
  -9   3  16       14.18       18.31      4.66 o 
  -8   3  16        7.19        5.55      3.50 o 
  -7   3  16       40.01       44.35      5.83 o 
  -6   3  16      358.61      345.66     13.81 o 
  -5   3  16      755.76      813.37     18.20 o 
  -4   3  16      541.56      575.66     17.80 o 
  -3   3  16      343.71      344.69     14.10 o 
  -2   3  16       64.96       61.65      7.48 o 
  -1   3  16      296.21      292.99      7.40 o 
   0   3  16      283.52      288.99     10.95 o 
   1   3  16        2.84        4.89      1.87 o 
   2   3  16       26.48       29.90      8.92 o 
   3   3  16        0.30        3.29      3.67 o 
   4   3  16      155.93      136.17     37.74 o 
   5   3  16      140.61      136.15     29.60 o 
   6   3  16        8.19       17.59      7.13 o 
   7   3  16       74.65       65.42     26.47 o 
  -9   4  16        0.05        2.47      3.14 o 
  -8   4  16        7.31        4.45      3.71 o 
  -7   4  16        0.86        3.39      2.94 o 
  -6   4  16        5.21        4.23      3.73 o 
  -5   4  16       52.81       50.24      7.91 o 
  -4   4  16       12.33        7.06      2.49 o 
  -3   4  16       53.87       57.73      6.53 o 
  -2   4  16        5.57        8.28      1.73 o 
  -1   4  16        0.90        1.17      1.45 o 
   0   4  16       33.06       23.48      4.90 o 
   1   4  16       16.03       12.58      2.67 o 
   2   4  16      217.01      213.43     34.11 o 
   3   4  16      117.47      103.20     40.42 o 
   4   4  16        0.03        1.58      2.31 o 
   5   4  16        0.22        1.52      6.38 o 
   6   4  16       10.36        7.15      5.04 o 
  -8   5  16      126.45      128.43     23.79 o 
  -7   5  16       20.09       24.16      4.50 o 
  -6   5  16        3.75        5.49      2.93 o 
  -5   5  16      251.74      237.80     18.70 o 
  -4   5  16        0.27        3.78      1.74 o 
  -3   5  16       19.63       14.68      3.37 o 
  -2   5  16      255.84      247.34     12.61 o 
  -1   5  16       22.19       15.89      3.91 o 
   0   5  16      139.56      141.22     12.03 o 
   1   5  16       15.64       12.77      3.05 o 
   2   5  16       63.17       50.82     19.49 o 
   3   5  16       53.73       57.46     23.90 o 
   4   5  16       15.07       21.28      9.50 o 
   5   5  16        0.11        2.45      3.56 o 
  -7   6  16       45.50       44.06      9.58 o 
  -6   6  16      665.85      695.11     25.77 o 
  -5   6  16       16.12       13.50      3.31 o 
  -4   6  16      284.21      266.01     10.51 o 
  -3   6  16      118.20      123.58     10.06 o 
  -2   6  16       91.03       83.67      7.53 o 
  -1   6  16      739.91      763.64     13.69 o 
   0   6  16       84.43       83.57     10.74 o 
   1   6  16        2.03        0.69      2.40 o 
   2   6  16       86.59       85.46     24.59 o 
   3   6  16       51.27       53.89     21.54 o 
   4   6  16      153.65      178.35     45.29 o 
  -6   7  16       91.91       88.38     15.40 o 
  -5   7  16      474.74      488.01     21.68 o 
  -4   7  16      140.27      148.37     10.83 o 
  -3   7  16        1.45        2.49      1.95 o 
  -2   7  16      267.04      252.11     14.44 o 
  -1   7  16       18.64       17.87      3.57 o 
   0   7  16      618.31      595.19     14.73 o 
   2   7  16      228.09      230.85     54.75 o 
   3   7  16      377.11      407.72     30.82 o 
  -3   8  16      105.20       99.11      8.53 o 
  -2   8  16        4.17        7.50      2.41 o 
  -1   8  16      132.27      120.09     14.45 o 
   0   8  16       87.66       73.58     17.28 o 
  -9   1  17       13.08       20.27      4.29 o 
  -8   1  17      249.89      256.42     24.26 o 
  -7   1  17       33.89       30.03      5.37 o 
  -6   1  17      128.18      122.87     20.52 o 
  -5   1  17        7.93        9.18      2.77 o 
  -4   1  17      670.22      689.00     21.74 o 
  -3   1  17       28.24       29.42      4.90 o 
  -2   1  17      107.80       98.38     11.45 o 
  -1   1  17       48.26       40.07      6.69 o 
   0   1  17       11.97        7.17      2.54 o 
   5   1  17       25.85       20.40      8.56 o 
   6   1  17       91.55       70.92     26.19 o 
  -9   2  17       37.78       37.31      7.99 o 
  -8   2  17      201.80      231.76     11.85 o 
  -7   2  17     1264.71     1417.42     31.41 o 
  -6   2  17      160.10      136.70      9.94 o 
  -5   2  17        5.17        5.73      2.01 o 
  -4   2  17        7.01        4.76      2.24 o 
  -3   2  17      477.77      519.67     15.85 o 
  -2   2  17      331.58      350.02     15.18 o 
  -1   2  17      258.52      247.79     13.84 o 
   0   2  17      117.71      122.84      9.91 o 
   1   2  17      356.45      341.84     20.32 o 
   2   2  17       63.31       57.63     19.93 o 
   3   2  17       25.79       22.99      7.81 o 
   4   2  17      102.36       89.54     31.44 o 
   5   2  17      475.64      466.95     23.44 o 
   6   2  17      394.59      390.67     31.40 o 
  -9   3  17      143.58      145.37     12.99 o 
  -8   3  17        3.89        9.15      3.40 o 
  -7   3  17      508.52      525.85     20.57 o 
  -6   3  17       42.12       35.59      5.28 o 
  -5   3  17       16.52       26.03      4.96 o 
  -4   3  17      534.95      543.99     16.97 o 
  -3   3  17     1008.98     1053.67     24.08 o 
  -2   3  17        0.60        1.77      2.51 o 
  -1   3  17       73.20       80.85      7.36 o 
   0   3  17       74.33       65.99      7.87 o 
   1   3  17      248.65      239.92     15.64 o 
   2   3  17      706.13      761.83     40.89 o 
   3   3  17        6.57        6.34      5.89 o 
   4   3  17      925.56      936.23     36.82 o 
   5   3  17       36.86       32.57     12.78 o 
   6   3  17       37.65       27.38      8.17 o 
  -8   4  17      187.79      223.29     18.39 o 
  -7   4  17        9.29       10.09      2.65 o 
  -6   4  17      150.68      146.40      9.17 o 
  -5   4  17      235.37      232.68     19.91 o 
  -4   4  17      214.19      217.12     17.53 o 
  -3   4  17        0.87        0.90      2.04 o 
  -2   4  17      502.11      517.51     18.99 o 
  -1   4  17        0.61        1.81      1.43 o 
   0   4  17      820.87      773.77     19.90 o 
   1   4  17      239.74      242.16     29.58 o 
   2   4  17        1.11       -0.88      5.06 o 
   3   4  17      963.45     1098.04     40.02 o 
   4   4  17      298.51      342.95     21.26 o 
   5   4  17        8.61        8.03      4.91 o 
  -7   5  17      276.02      286.39     26.42 o 
  -6   5  17      135.53      132.10     17.00 o 
  -5   5  17      210.70      212.38     11.59 o 
  -4   5  17        0.69        1.58      2.30 o 
  -3   5  17        6.37        3.98      2.09 o 
  -2   5  17      317.81      330.05     10.78 o 
  -1   5  17      764.03      784.97     19.53 o 
   0   5  17      590.49      600.59     32.14 o 
   1   5  17       19.44       29.99     11.12 o 
   2   5  17       66.40       55.28     22.35 o 
   3   5  17        0.49        4.25      3.63 o 
   4   5  17      402.50      460.57     31.29 o 
  -6   6  17      344.27      334.76     18.06 o 
  -5   6  17       62.00       55.56      6.20 o 
  -4   6  17       43.02       37.29      5.28 o 
  -3   6  17       35.22       33.03      6.89 o 
  -2   6  17       48.25       42.96      5.45 o 
  -1   6  17       61.38       56.44      6.37 o 
   0   6  17       17.20       15.64      2.85 o 
   2   6  17        2.64        2.99      3.97 o 
   3   6  17      281.56      275.74     38.42 o 
  -4   7  17      176.93      174.28     13.74 o 
  -3   7  17       26.07       27.73      4.60 o 
  -2   7  17        1.80        1.68      1.83 o 
  -1   7  17       51.13       47.32     10.71 o 
   0   7  17       49.89       39.13      7.01 o 
  -9   0  18      246.09      250.55     68.21 o 
  -8   0  18       17.76       34.60      9.84 o 
  -7   0  18       39.61       37.86     13.92 o 
  -6   0  18       15.54       27.15      8.73 o 
  -5   0  18      567.33      621.12     61.41 o 
  -4   0  18     1747.58     1967.25     86.70 o 
  -3   0  18      757.57      804.31     39.12 o 
  -2   0  18       96.69       97.86     14.71 o 
  -1   0  18      198.99      206.03     12.70 o 
  -9   1  18       72.25       74.40     18.12 o 
  -8   1  18      243.97      262.07     33.93 o 
  -7   1  18        0.42        5.00      4.93 o 
  -6   1  18       58.26       67.23     14.12 o 
  -5   1  18      416.71      456.67     21.11 o 
  -4   1  18      166.47      154.38     23.22 o 
  -3   1  18       16.56       19.60      4.78 o 
  -2   1  18       37.20       38.08      9.51 o 
  -1   1  18       92.25       78.69     22.39 o 
   0   1  18      756.43      809.86     36.31 o 
   1   1  18      648.59      689.05     33.06 o 
   3   1  18      485.52      475.15     19.89 o 
   4   1  18       11.28        7.73      4.44 o 
   5   1  18      307.88      266.75     21.02 o 
  -9   2  18        2.69        3.16      2.58 o 
  -8   2  18      103.91       88.44     15.59 o 
  -7   2  18       25.76       37.47      5.56 o 
  -6   2  18      654.12      683.50     15.43 o 
  -5   2  18        0.57       10.05      7.96 o 
  -4   2  18       24.97       29.22      4.31 o 
  -3   2  18      131.04      134.88      9.51 o 
  -2   2  18        2.70        2.79      1.49 o 
  -1   2  18      207.29      196.27     12.26 o 
   0   2  18       52.75       39.93     13.55 o 
   1   2  18      133.15      127.42     18.63 o 
   2   2  18      316.54      336.18     39.81 o 
   3   2  18      108.02       97.30     28.39 o 
   4   2  18       10.55       17.33      8.62 o 
   5   2  18       54.75       29.16     13.51 o 
  -8   3  18       77.89       67.49      7.49 o 
  -7   3  18       47.34       29.47      5.85 o 
  -6   3  18      549.82      545.74     17.95 o 
  -5   3  18        0.96        1.75      1.92 o 
  -4   3  18        8.66        5.04      2.60 o 
  -3   3  18       56.26       52.01      6.25 o 
  -2   3  18      305.99      317.59     11.91 o 
  -1   3  18       14.15       10.83      3.32 o 
   0   3  18      124.04      122.06     19.35 o 
   1   3  18       12.76       12.34      6.21 o 
   2   3  18      382.02      409.09     21.36 o 
   3   3  18       29.78       34.19     13.94 o 
   4   3  18      371.16      373.23     41.58 o 
   5   3  18       89.81       89.05     27.83 o 
  -7   4  18       55.50       59.09      8.54 o 
  -6   4  18       16.00       10.83      2.86 o 
  -5   4  18        0.13        0.65      2.40 o 
  -4   4  18       94.35       92.56      8.64 o 
  -3   4  18      203.55      186.15      9.49 o 
  -2   4  18      111.39      109.43     11.58 o 
  -1   4  18        6.57        5.16      2.49 o 
   0   4  18       64.24       54.94      8.55 o 
   2   4  18        5.43        1.73      3.71 o 
   3   4  18       15.23       10.63      4.38 o 
   4   4  18       22.04       22.43      8.73 o 
  -6   5  18      206.19      191.13     29.34 o 
  -5   5  18       61.19       49.73      8.01 o 
  -4   5  18       36.33       31.85      5.55 o 
  -3   5  18       75.27       66.89      6.89 o 
  -2   5  18      422.56      408.21     12.82 o 
  -1   5  18       63.30       47.81      5.65 o 
   0   5  18       96.30       92.29     10.96 o 
   2   5  18      111.08       87.79     39.55 o 
   3   5  18       55.32       46.55     21.79 o 
  -5   6  18      146.33      110.89     14.25 o 
  -4   6  18        4.28        3.30      2.67 o 
  -3   6  18        0.26        1.91      2.90 o 
  -2   6  18      441.20      450.76     17.13 o 
  -1   6  18     1337.99     1370.80     37.69 o 
   0   6  18        0.43        3.05      2.39 o 
  -8   1  19       15.51       12.77      6.14 o 
  -7   1  19       50.87       42.40     11.13 o 
  -6   1  19        0.30        0.04      4.52 o 
  -5   1  19      286.47      281.14     27.30 o 
  -4   1  19      237.81      281.37     15.01 o 
  -3   1  19      244.12      233.05     21.25 o 
  -2   1  19       35.19       32.74      7.57 o 
  -1   1  19      137.40      114.00     19.89 o 
   1   1  19      288.00      311.25     18.01 o 
   2   1  19      169.26      143.56     18.59 o 
   3   1  19      145.26      116.09     41.13 o 
   4   1  19      179.43      187.50     43.56 o 
  -8   2  19      172.35      141.40     34.29 o 
  -7   2  19       19.12       10.60      4.47 o 
  -6   2  19      206.25      233.20     29.75 o 
  -5   2  19      850.37      960.15     27.26 o 
  -4   2  19        4.62        5.71      2.47 o 
  -3   2  19        6.46        4.77      2.60 o 
  -2   2  19       35.35       32.31     10.14 o 
  -1   2  19      590.27      566.33     30.91 o 
   1   2  19        0.46       -0.94      4.82 o 
   2   2  19      146.16      129.85     43.24 o 
   3   2  19       28.75       26.36      9.97 o 
   4   2  19       40.94       86.55     13.53 o 
  -7   3  19      504.08      526.77     20.37 o 
  -6   3  19        9.63       13.41      3.39 o 
  -5   3  19       21.49       22.86      4.56 o 
  -4   3  19       86.79       85.98      9.00 o 
  -3   3  19        0.76       -1.52      3.14 o 
  -2   3  19      581.97      603.25     29.85 o 
  -1   3  19      173.01      170.65     11.19 o 
   2   3  19      292.89      311.85     18.42 o 
   3   3  19        0.28        3.80      2.35 o 
   4   3  19      132.20      105.86     36.82 o 
  -6   4  19       28.44       30.55      4.49 o 
  -5   4  19      224.69      198.66     22.95 o 
  -4   4  19       14.42       14.81      4.65 o 
  -3   4  19      450.48      462.15     14.69 o 
  -2   4  19      289.80      292.17     11.50 o 
  -1   4  19       28.54       24.16      5.26 o 
   0   4  19      241.05      137.41     45.82 o 
   3   4  19      181.90      188.29     32.85 o 
  -5   5  19      200.38      179.65     13.14 o 
  -4   5  19       43.69       33.58      6.48 o 
  -3   5  19       36.86       29.55      5.09 o 
  -2   5  19      292.34      287.57     20.20 o 
  -1   5  19      187.61      170.50     23.61 o 
   0   5  19      155.17       99.87     32.08 o 
   1   5  19      355.51      256.72     32.83 o 
  -7   0  20       74.72       66.06     28.13 o 
  -6   0  20        9.79       10.12      3.07 o 
  -5   0  20       67.47       66.89     18.95 o 
  -4   0  20      558.44      618.64     31.37 o 
  -3   0  20       43.78       39.66     13.66 o 
  -7   1  20       96.61       80.50     18.65 o 
  -6   1  20      300.39      310.63     31.81 o 
  -5   1  20       72.59       76.75     19.84 o 
  -4   1  20      104.45       83.73     20.42 o 
  -3   1  20      319.87      310.34     25.48 o 
  -2   1  20        0.52        4.40      4.97 o 
   2   1  20      216.14      203.02     25.51 o 
   3   1  20       53.28       51.12     17.14 o 
  -6   2  20        3.82        3.95      2.91 o 
  -5   2  20       21.54       21.55      5.89 o 
  -4   2  20        0.92        5.25      3.51 o 
  -3   2  20        5.80        2.96      3.59 o 
  -2   2  20      143.11      113.80     37.63 o 
   2   2  20      231.61      245.66     21.49 o 
   3   2  20       46.81       39.36     17.29 o 
  -6   3  20        2.63        4.04      3.57 o 
  -5   3  20       62.34       72.75      7.94 o 
  -4   3  20      148.82      172.21     18.10 o 
  -3   3  20      287.23      309.41     12.39 o 
  -2   3  20       61.74       66.88      7.09 o 
  -1   3  20       43.82       26.85     14.19 o 
   0   3  20       11.56        9.92      4.25 o 
  -5   4  20       12.00        8.73      3.42 o 
  -4   4  20        2.77        2.51      2.35 o 
  -3   4  20        2.57        4.05      2.24 o 
  -2   4  20       18.52       17.53      3.60 o 
  -1   4  20       21.46       16.73      6.70 o 
   0   4  20       98.75       60.85     24.50 o 
   1   4  20        2.45        2.56      3.71 o 
  -5   1  21       25.64       20.85      5.87 o 
  -4   1  21       19.11       11.44      4.06 o 
  -3   1  21       65.58       61.81     15.41 o 
  -2   1  21      220.20      213.78     28.41 o 
  -5   2  21      205.42      212.82     23.97 o 
  -4   2  21        0.58       -0.40      3.45 o 
  -3   2  21      125.56      108.51     36.48 o 
  -2   2  21       27.01       20.96      9.31 o 
  -4   3  21      117.36      128.75     20.05 o 
  -3   3  21      117.99      122.53     17.34 o 
  -2   3  21       54.67       74.85      9.28 o 
                                                 
